# Supplementary material for: Transcription Factor Homeobox D9 Drives the Malignant Phenotype of HPV18-Positive Cervical Cancer Cells via Binding to the Viral Early Promoter
Source: Cancers (Basel). 2021 Sep 15;13(18):4613. doi: 10.3390/cancers13184613 (PMC8470817; doi:10.3390/cancers13184613)
Supplement: Supplementary file 1 [file cancers-13-04613-s001.zip]

Archive with 2 entries (2 files):
- cancers-1328127 - Table S1.xlsx
- cancers-1328127-Table S2 and Figure S1.pdf
