# Supplementary material for: Transcription Factor Homeobox D9 Drives the Malignant Phenotype of HPV18-Positive Cervical Cancer Cells via Binding to the Viral Early Promoter
Source: Cancers (Basel). 2021 Sep 15;13(18):4613. doi: 10.3390/cancers13184613 (PMC8470817; doi:10.3390/cancers13184613)
Supplement: Supplementary file 1 [file cancers-13-04613-s001.zip › cancers-1328127 - Table S1.xlsx]

## Sheet: Table S1
Table S1. Gene expression of mock and shHOXD9 SKG-I cells identified by microarray (global normalization)
gene	description	mock_SKG-I	sh-HOXD9_SKG-I
TDGF1	Teratocarcinoma-derived growth factor 1 Precursor (Epidermal growth factor-like cripto protein CR1)(Cripto-1 growth factor)(CRGF) [Source:UniProtKB/Swiss-Prot;Acc:P13385]	20.4108	20.702
STCH	Heat shock 70 kDa protein 13 Precursor (Stress 70 protein chaperone microsome-associated 60 kDa protein)(Microsomal stress 70 protein ATPase core) [Source:UniProtKB/Swiss-Prot;Acc:P48723]	111.829	317.151
ST13	Hsc70-interacting protein (Hip)(Suppression of tumorigenicity protein 13)(Putative tumor suppressor ST13)(Protein FAM10A1)(Progesterone receptor-associated p48 protein)(Renal carcinoma antigen NY-REN-33) [Source:UniProtKB/Swiss-Prot;Acc:P50502]	348.482	464.502
SMARCA4	Probable global transcription activator SNF2L4 (EC 3.6.1.-)(ATP-dependent helicase SMARCA4)(SNF2-beta)(BRG-1 protein)(Mitotic growth and transcription activator)(Brahma protein homolog 1)(SWI/SNF-related matrix-associated actin-dependent regulator of chromatin subfamily A member 4) [Source:UniProtKB/Swiss-Prot;Acc:P51532]	770.785	648.242
SLC25A1	Tricarboxylate transport protein, mitochondrial Precursor (Citrate transport protein)(CTP)(Tricarboxylate carrier protein)(Solute carrier family 25 member 1) [Source:UniProtKB/Swiss-Prot;Acc:P53007]	845.248	492.223
IMPDH2	Inosine-5'-monophosphate dehydrogenase 2 (IMP dehydrogenase 2)(EC 1.1.1.205)(IMPDH-II)(IMPD 2) [Source:UniProtKB/Swiss-Prot;Acc:P12268]	1362.96	447.843
IL15	Interleukin-15 Precursor (IL-15) [Source:UniProtKB/Swiss-Prot;Acc:P40933]	34.6159	52.6848
HSPE1	10 kDa heat shock protein, mitochondrial (Hsp10)(10 kDa chaperonin)(CPN10)(Early-pregnancy factor)(EPF) [Source:UniProtKB/Swiss-Prot;Acc:P61604]	41.6677	107.351
HSPA1B	Heat shock 70 kDa protein 1 (HSP70.1)(HSP70-1/HSP70-2) [Source:UniProtKB/Swiss-Prot;Acc:P08107]	1562.87	2703.57
HIF1A	Hypoxia-inducible factor 1 alpha (HIF-1 alpha)(HIF1 alpha)(ARNT-interacting protein)(Member of PAS protein 1)(Basic-helix-loop-helix-PAS protein MOP1) [Source:UniProtKB/Swiss-Prot;Acc:Q16665]	1489.63	1049.77
HCK	Tyrosine-protein kinase HCK (EC 2.7.10.2)(Hemopoietic cell kinase)(p59-HCK/p60-HCK) [Source:UniProtKB/Swiss-Prot;Acc:P08631]
GRID1	Glutamate receptor delta-1 subunit Precursor (GluR delta-1) [Source:UniProtKB/Swiss-Prot;Acc:Q9ULK0]	7.4445	8.49033
GPS1	COP9 signalosome complex subunit 1 (Signalosome subunit 1)(SGN1)(JAB1-containing signalosome subunit 1)(G protein pathway suppressor 1)(Protein GPS1)(Protein MFH) [Source:UniProtKB/Swiss-Prot;Acc:Q13098]	411.273	696.408
MLF1	Myeloid leukemia factor 1 (Myelodysplasia-myeloid leukemia factor 1) [Source:UniProtKB/Swiss-Prot;Acc:P58340]	204.261	227.057
MXD1	MAD protein (MAX dimerizer)(MAX dimerization protein 1) [Source:UniProtKB/Swiss-Prot;Acc:Q05195]	169.217	533.187
LTF	Lactotransferrin Precursor (Lactoferrin)(EC 3.4.21.-)(Talalactoferrin) [Contains Kaliocin-1;Lactoferroxin-A;Lactoferroxin-B;Lactoferroxin-C] [Source:UniProtKB/Swiss-Prot;Acc:P02788]	5.21495
-	-
KLK1	Kallikrein-1 Precursor (EC 3.4.21.35)(Tissue kallikrein)(Kidney/pancreas/salivary gland kallikrein) [Source:UniProtKB/Swiss-Prot;Acc:P06870]	12.2238	10.2431
CAMK2B	Calcium/calmodulin-dependent protein kinase type II beta chain (CaM-kinase II beta chain)(CaM kinase II subunit beta)(CaMK-II subunit beta)(EC 2.7.11.17) [Source:UniProtKB/Swiss-Prot;Acc:Q13554]	8.95235	14.9829
CALB1	Calbindin (Vitamin D-dependent calcium-binding protein, avian-type)(Calbindin D28)(D-28K) [Source:UniProtKB/Swiss-Prot;Acc:P05937]	172.626	362.863
BCL9	B-cell CLL/lymphoma 9 protein (B-cell lymphoma 9 protein)(Bcl-9)(Protein legless homolog) [Source:UniProtKB/Swiss-Prot;Acc:O00512]	7.126	6.79424
BAK1	Bcl-2 homologous antagonist/killer (Apoptosis regulator BAK)(Bcl-2-like protein 7)(Bcl2-L-7) [Source:UniProtKB/Swiss-Prot;Acc:Q16611]	627.62	872.148
ARF3	ADP-ribosylation factor 3 [Source:UniProtKB/Swiss-Prot;Acc:P61204]	584.663	552.141
AQP2	Aquaporin-2 (AQP-2)(Aquaporin-CD)(AQP-CD)(Water channel protein for renal collecting duct)(ADH water channel)(Collecting duct water channel protein)(WCH-CD) [Source:UniProtKB/Swiss-Prot;Acc:P41181]	20.0788	12.9859
AGL	Glycogen debranching enzyme (Glycogen debrancher) [Includes 4-alpha-glucanotransferase(EC 2.4.1.25)(Oligo-1,4-1,4-glucantransferase);Amylo-alpha-1,6-glucosidase(Amylo-1,6-glucosidase)(EC 3.2.1.33)(Dextrin 6-alpha-D-glucosidase)] [Source:UniProtKB/Swiss-Prot;Acc:P35573]	263.827	346.194
ADRB2	Beta-2 adrenergic receptor (Beta-2 adrenoreceptor)(Beta-2 adrenoceptor) [Source:UniProtKB/Swiss-Prot;Acc:P07550]	628.246	680.766
TCEA2	Transcription elongation factor A protein 2 (Transcription elongation factor S-II protein 2)(Testis-specific S-II)(Transcription elongation factor TFIIS.l) [Source:UniProtKB/Swiss-Prot;Acc:Q15560]	461.668	665.946
SRY	Sex-determining region Y protein (Testis-determining factor) [Source:UniProtKB/Swiss-Prot;Acc:Q05066]	6.78987	9.60955
SREBF2	Sterol regulatory element-binding protein 2 (SREBP-2)(Sterol regulatory element-binding transcription factor 2) [Contains Processed sterol regulatory element-binding protein 2] [Source:UniProtKB/Swiss-Prot;Acc:Q12772]	839.278	644.445
SLC11A1	Natural resistance-associated macrophage protein 1 (NRAMP 1) [Source:UniProtKB/Swiss-Prot;Acc:P49279]	8.29127	4.554
SLC4A2	Anion exchange protein 2 (Anion exchanger 2)(AE 2)(Non-erythroid band 3-like protein)(BND3L)(Solute carrier family 4 member 2) [Source:UniProtKB/Swiss-Prot;Acc:P04920]	20.5084	14.5956
IL6	Interleukin-6 Precursor (IL-6)(B-cell stimulatory factor 2)(BSF-2)(Interferon beta-2)(Hybridoma growth factor)(CTL differentiation factor)(CDF) [Source:UniProtKB/Swiss-Prot;Acc:P05231]	61.9959	12.315
IL1R1	Interleukin-1 receptor type I Precursor (IL-1R-1)(IL-1RT1)(IL-1R-alpha)(p80)(CD121 antigen-like family member A)(CD121a antigen) [Source:UniProtKB/Swiss-Prot;Acc:P14778]
PRMT2	Protein arginine N-methyltransferase 2 (EC 2.1.1.-) [Source:UniProtKB/Swiss-Prot;Acc:P55345]	312.372	479.567
HOXD11	Homeobox protein Hox-D11 (Hox-4F) [Source:UniProtKB/Swiss-Prot;Acc:P31277]	289.286	218.921
HADHA	Trifunctional enzyme subunit alpha, mitochondrial Precursor (TP-alpha)(78 kDa gastrin-binding protein) [Includes Long-chain enoyl-CoA hydratase(EC 4.2.1.17);Long chain 3-hydroxyacyl-CoA dehydrogenase(EC 1.1.1.211)] [Source:UniProtKB/Swiss-Prot;Acc:P40939]	1207.92	1453.83
GUCY2D	Retinal guanylyl cyclase 1 Precursor (RETGC-1)(EC 4.6.1.2)(Guanylate cyclase 2D, retinal)(Rod outer segment membrane guanylate cyclase)(ROS-GC) [Source:UniProtKB/Swiss-Prot;Acc:Q02846]	60.0275	64.118
GPR30	G-protein coupled estrogen receptor 1 (Membrane estrogen receptor)(mER)(G-protein coupled receptor 30)(Chemokine receptor-like 2)(IL8-related receptor DRY12)(Flow-induced endothelial G-protein coupled receptor 1)(FEG-1)(Lymphocyte-derived G-protein coupled receptor)(LYGPR)(GPCR-BR) [Source:UniProtKB/Swiss-Prot;Acc:Q99527]	100.307	57.9092
GPR12	Probable G-protein coupled receptor 12 [Source:UniProtKB/Swiss-Prot;Acc:P47775]	2.91257
MEST	Mesoderm-specific transcript homolog protein (Paternally-expressed gene 1 protein) [Source:UniProtKB/Swiss-Prot;Acc:Q5EB52]	2333.95	2000.23
LRP4	Low-density lipoprotein receptor-related protein 4 Precursor (Multiple epidermal growth factor-like domains 7) [Source:UniProtKB/Swiss-Prot;Acc:O75096]	44.2112	25.7384
LMO2	Rhombotin-2 (LIM domain only protein 2)(Cysteine-rich protein TTG-2)(T-cell translocation protein 2) [Source:UniProtKB/Swiss-Prot;Acc:P25791]	55.7451	48.3562
KCNMB1	Calcium-activated potassium channel subunit beta-1 (Calcium-activated potassium channel, subfamily M subunit beta-1)(Calcium-activated potassium channel subunit beta)(Maxi K channel subunit beta-1)(BK channel subunit beta-1)(BKbeta1)(BKbeta)(Hbeta1)(K(VCA)beta-1)(Slo-beta-1)(Slo-beta)(Charybdotoxin receptor subunit beta-1) [Source:UniProtKB/Swiss-Prot;Acc:Q16558]	18.782	12.38
KCNJ1	ATP-sensitive inward rectifier potassium channel 1 (Potassium channel, inwardly rectifying subfamily J member 1)(ATP-regulated potassium channel ROM-K)(Kir1.1) [Source:UniProtKB/Swiss-Prot;Acc:P48048]		4.79837
CA7	Carbonic anhydrase 7 (EC 4.2.1.1)(Carbonic anhydrase VII)(CA-VII)(Carbonate dehydratase VII) [Source:UniProtKB/Swiss-Prot;Acc:P43166]	3.58526
CAPN5	Calpain-5 (EC 3.4.22.-)(New calpain 3)(nCL-3)(htra-3) [Source:UniProtKB/Swiss-Prot;Acc:O15484]	12.5399	7.5236
AVPR1A	Vasopressin V1a receptor (V1aR)(Vascular/hepatic-type arginine vasopressin receptor)(Antidiuretic hormone receptor 1a)(AVPR V1a) [Source:UniProtKB/Swiss-Prot;Acc:P37288]	4.70196
ATP6V1C1	V-type proton ATPase subunit C 1 (V-ATPase subunit C 1)(Vacuolar proton pump subunit C 1) [Source:UniProtKB/Swiss-Prot;Acc:P21283]	477.343	987.193
APOB	Apolipoprotein B-100 Precursor (Apo B-100) [Contains Apolipoprotein B-48(Apo B-48)] [Source:UniProtKB/Swiss-Prot;Acc:P04114]
APAF1	Apoptotic protease-activating factor 1 (Apaf-1) [Source:UniProtKB/Swiss-Prot;Acc:O14727]	83.3816	54.6837
ADM	ADM Precursor [Contains Adrenomedullin(AM);Proadrenomedullin N-20 terminal peptide(ProAM N-terminal 20 peptide)(ProAM-N20)(PAMP)] [Source:UniProtKB/Swiss-Prot;Acc:P35318]	1735.71	2929.7
ADCY5	Adenylate cyclase type 5 (EC 4.6.1.1)(Adenylate cyclase type V)(ATP pyrophosphate-lyase 5)(Adenylyl cyclase 5) [Source:UniProtKB/Swiss-Prot;Acc:O95622]	5.82641	5.62357
TAF4	Transcription initiation factor TFIID subunit 4 (TBP-associated factor 4)(Transcription initiation factor TFIID 135 kDa subunit)(TAF(II)135)(TAFII-135)(TAFII135)(TAFII-130)(TAFII130)(RNA polymerase II TBP-associated factor subunit C) [Source:UniProtKB/Swi	14.576	18.1375
SPINT1	Kunitz-type protease inhibitor 1 Precursor (Hepatocyte growth factor activator inhibitor type 1)(HAI-1) [Source:UniProtKB/Swiss-Prot;Acc:O43278]	313.092	358.218
SOX9	Transcription factor SOX-9 [Source:UniProtKB/Swiss-Prot;Acc:P48436]	507.79	449.776
SLC1A1	Excitatory amino acid transporter 3 (Sodium-dependent glutamate/aspartate transporter 3)(Excitatory amino-acid carrier 1)(Neuronal and epithelial glutamate transporter)(Solute carrier family 1 member 1) [Source:UniProtKB/Swiss-Prot;Acc:P43005]	109.657	153.083
SHB	SH2 domain-containing adapter protein B [Source:UniProtKB/Swiss-Prot;Acc:Q15464]	30.5417	22.2952
IGF2R	Cation-independent mannose-6-phosphate receptor Precursor (CI Man-6-P receptor)(CI-MPR)(M6PR)(Insulin-like growth factor 2 receptor)(Insulin-like growth factor II receptor)(IGF-II receptor)(M6P/IGF2 receptor)(M6P/IGF2R)(300 kDa mannose 6-phosphate receptor)(MPR 300)(CD222 antigen) [Source:UniProtKB/Swiss-Prot;Acc:P11717]	225.574	407.249
IFIT3	Interferon-induced protein with tetratricopeptide repeats 3 (IFIT-3)(IFIT-4)(Interferon-induced 60 kDa protein)(IFI-60K)(ISG-60)(CIG49)(Retinoic acid-induced gene G protein)(RIG-G) [Source:UniProtKB/Swiss-Prot;Acc:O14879]	2662.28	1142.62
HOXA7	Homeobox protein Hox-A7 (Hox-1A)(Hox 1.1) [Source:UniProtKB/Swiss-Prot;Acc:P31268]	539.406	1435.96
SLC29A2	Equilibrative nucleoside transporter 2 (Equilibrative nitrobenzylmercaptopurine riboside-insensitive nucleoside transporter)(Equilibrative NBMPR-insensitive nucleoside transporter)(Nucleoside transporter, ei-type)(Solute carrier family 29 member 2)(Hydrophobic nucleolar protein, 36 kDa)(36 kDa nucleolar protein HNP36)(Delayed-early response protein 12) [Source:UniProtKB/Swiss-Prot;Acc:Q14542]	54.1992	27.5109
GUCY1A3	Guanylate cyclase soluble subunit alpha-3 (GCS-alpha-3)(EC 4.6.1.2)(Soluble guanylate cyclase large subunit)(GCS-alpha-1) [Source:UniProtKB/Swiss-Prot;Acc:Q02108]	4.79781
GTF2B	Transcription initiation factor IIB (General transcription factor TFIIB)(S300-II) [Source:UniProtKB/Swiss-Prot;Acc:Q00403]	824.295	1453.18
GPLD1	Phosphatidylinositol-glycan-specific phospholipase D Precursor (PI-G PLD)(EC 3.1.4.50)(Glycoprotein phospholipase D)(Glycosyl-phosphatidylinositol-specific phospholipase D)(GPI-specific phospholipase D)(GPI-PLD) [Source:UniProtKB/Swiss-Prot;Acc:P80108]	4.38903	6.97774
-	-	46.364	36.2614
MCC	Colorectal mutant cancer protein (Protein MCC) [Source:UniProtKB/Swiss-Prot;Acc:P23508]	50.2663	119.977
LIF	Leukemia inhibitory factor Precursor (LIF)(Differentiation-stimulating factor)(D factor)(Melanoma-derived LPL inhibitor)(MLPLI)(Emfilermin) [Source:UniProtKB/Swiss-Prot;Acc:P15018]	12.8969	27.2607
LDHA	L-lactate dehydrogenase A chain (LDH-A)(EC 1.1.1.27)(LDH muscle subunit)(LDH-M)(Renal carcinoma antigen NY-REN-59)(Cell proliferation-inducing gene 19 protein) [Source:UniProtKB/Swiss-Prot;Acc:P00338]	24476.4	19106.6
IVD	Isovaleryl-CoA dehydrogenase, mitochondrial Precursor (IVD)(EC 1.3.99.10) [Source:UniProtKB/Swiss-Prot;Acc:P26440]	332.138	400.138
ITGB7	Integrin beta-7 Precursor (Gut homing receptor beta subunit) [Source:UniProtKB/Swiss-Prot;Acc:P26010]	5.70196
BUB1	Mitotic checkpoint serine/threonine-protein kinase BUB1 (hBUB1)(EC 2.7.11.1)(BUB1A) [Source:UniProtKB/Swiss-Prot;Acc:O43683]	300.04	209.941
BRDT	Bromodomain testis-specific protein (RING3-like protein)(Cancer/testis antigen 9)(CT9) [Source:UniProtKB/Swiss-Prot;Acc:Q58F21]
ALDH7A1	Alpha-aminoadipic semialdehyde dehydrogenase (Alpha-AASA dehydrogenase)(EC 1.2.1.31)(Delta1-piperideine-6-carboxylate dehydrogenease)(P6c dehydrogenase)(Aldehyde dehydrogenase family 7 member A1)(Antiquitin-1) [Source:UniProtKB/Swiss-Prot;Acc:P49419]	966.723	1376.1
ATF4	Cyclic AMP-dependent transcription factor ATF-4 (cAMP-dependent transcription factor ATF-4)(Activating transcription factor 4)(DNA-binding protein TAXREB67)(Cyclic AMP-responsive element-binding protein 2)(cAMP-responsive element-binding protein 2)(CREB-2	162.793	304.188
ANPEP	Aminopeptidase N (hAPN)(EC 3.4.11.2)(Alanyl aminopeptidase)(Microsomal aminopeptidase)(Aminopeptidase M)(gp150)(Myeloid plasma membrane glycoprotein CD13)(CD13 antigen) [Source:UniProtKB/Swiss-Prot;Acc:P15144]	150.002	117.254
ALPL	Alkaline phosphatase, tissue-nonspecific isozyme Precursor (EC 3.1.3.1)(AP-TNAP)(TNSALP)(Alkaline phosphatase liver/bone/kidney isozyme) [Source:UniProtKB/Swiss-Prot;Acc:P05186]	6.76903
-	-
ACP1	Low molecular weight phosphotyrosine protein phosphatase (LMW-PTPase)(LMW-PTP)(EC 3.1.3.48)(Low molecular weight cytosolic acid phosphatase)(EC 3.1.3.2)(Red cell acid phosphatase 1)(Adipocyte acid phosphatase) [Source:UniProtKB/Swiss-Prot;Acc:P24666]	1144.99	1190.6
STXBP3	Syntaxin-binding protein 3 (Unc-18 homolog 3)(Unc-18-3)(Unc-18C)(Platelet Sec1 protein)(PSP) [Source:UniProtKB/Swiss-Prot;Acc:O00186]	902.768	687.981
SNTB1	Beta-1-syntrophin (59 kDa dystrophin-associated protein A1 basic component 1)(DAPA1B)(Tax interaction protein 43)(TIP-43)(Syntrophin-2)(BSYN2) [Source:UniProtKB/Swiss-Prot;Acc:Q13884]		8.97485
SNAPC3	snRNA-activating protein complex subunit 3 (SNAPc subunit 3)(Small nuclear RNA-activating complex polypeptide 3)(snRNA-activating protein complex 50 kDa subunit)(SNAPc 50 kDa subunit)(Proximal sequence element-binding transcription factor subunit beta)(PS	114.577	188.394
SFRS6	Splicing factor, arginine/serine-rich 6 (Pre-mRNA-splicing factor SRP55) [Source:UniProtKB/Swiss-Prot;Acc:Q13247]	210.686	299.186
SEMA3F	Semaphorin-3F Precursor (Semaphorin IV)(Sema IV)(Sema III/F) [Source:UniProtKB/Swiss-Prot;Acc:Q13275]	257.459	164.874
ID1	DNA-binding protein inhibitor ID-1 (Inhibitor of DNA binding 1) [Source:UniProtKB/Swiss-Prot;Acc:P41134]	25825.1	7203
HTR2B	5-hydroxytryptamine receptor 2B (5-HT-2B)(Serotonin receptor 2B) [Source:UniProtKB/Swiss-Prot;Acc:P41595]
HMGCL	Hydroxymethylglutaryl-CoA lyase, mitochondrial Precursor (HMG-CoA lyase)(HL)(EC 4.1.3.4)(3-hydroxy-3-methylglutarate-CoA lyase) [Source:UniProtKB/Swiss-Prot;Acc:P35914]	100.874	434.465
HLA-DPA1	HLA class II histocompatibility antigen, DP alpha chain Precursor (HLA-SB alpha chain)(MHC class II DP3-alpha)(DP(W3))(DP(W4)) [Source:UniProtKB/Swiss-Prot;Acc:P20036]
GSK3B	Glycogen synthase kinase-3 beta (GSK-3 beta)(EC 2.7.11.26) [Source:UniProtKB/Swiss-Prot;Acc:P49841]	110.515	114.995
GRM2	Metabotropic glutamate receptor 2 Precursor (mGluR2) [Source:UniProtKB/Swiss-Prot;Acc:Q14416]	4.14274	6.20631
GNAI1	Guanine nucleotide-binding protein G(i), alpha-1 subunit (Adenylate cyclase-inhibiting G alpha protein) [Source:UniProtKB/Swiss-Prot;Acc:P63096]	167.794	339.04
ZFP41	Zinc finger protein 41 homolog (Zfp-41) [Source:UniProtKB/Swiss-Prot;Acc:Q8N8Y5]	8.91215	10.7635
MAGEB4	Melanoma-associated antigen B4 (MAGE-B4 antigen) [Source:UniProtKB/Swiss-Prot;Acc:O15481]	17.7153	14.2455
LAMA4	Laminin subunit alpha-4 Precursor [Source:UniProtKB/Swiss-Prot;Acc:Q16363]
KRT34	Keratin, type I cuticular Ha4 (Hair keratin, type I Ha4)(Keratin-34)(K34) [Source:UniProtKB/Swiss-Prot;Acc:O76011]	66.2034	42.5368
ITGA3	Integrin alpha-3 Precursor (Galactoprotein B3)(GAPB3)(VLA-3 alpha chain)(FRP-2)(CD49 antigen-like family member C)(CD49c antigen) [Contains Integrin alpha-3 heavy chain;Integrin alpha-3 light chain] [Source:UniProtKB/Swiss-Prot;Acc:P26006]	14.4594	7.0344
INSRR	Insulin receptor-related protein Precursor (IRR)(EC 2.7.10.1)(IR-related receptor) [Contains Insulin receptor-related protein alpha chain;Insulin receptor-related protein beta chain] [Source:UniProtKB/Swiss-Prot;Acc:P14616]		8.88034
BMP8B	Bone morphogenetic protein 8B Precursor (BMP-8B)(BMP-8)(Osteogenic protein 2)(OP-2) [Source:UniProtKB/Swiss-Prot;Acc:P34820]	9.56443	10.6318
BHMT	Betaine--homocysteine S-methyltransferase 1 (EC 2.1.1.5) [Source:UniProtKB/Swiss-Prot;Acc:Q93088]	2.95512	5.00648
ARVCF	Armadillo repeat protein deleted in velo-cardio-facial syndrome [Source:UniProtKB/Swiss-Prot;Acc:O00192]	19.4016	29.131
RHOH	Rho-related GTP-binding protein RhoH Precursor (GTP-binding protein TTF) [Source:UniProtKB/Swiss-Prot;Acc:Q15669]	9.25473	5.15022
ALDH9A1	4-trimethylaminobutyraldehyde dehydrogenase (TMABADH)(EC 1.2.1.47)(Aldehyde dehydrogenase family 9 member A1)(EC 1.2.1.3)(Aldehyde dehydrogenase E3 isozyme)(Gamma-aminobutyraldehyde dehydrogenase)(EC 1.2.1.19)(R-aminobutyraldehyde dehydrogenase) [Source:UniProtKB/Swiss-Prot;Acc:P49189]	887.12	1244.04
AK3L1	Adenylate kinase isoenzyme 4, mitochondrial (EC 2.7.4.3)(Adenylate kinase 3-like)(ATP-AMP transphosphorylase) [Source:UniProtKB/Swiss-Prot;Acc:P27144]	1474.81	1718.97
ABR	Active breakpoint cluster region-related protein [Source:UniProtKB/Swiss-Prot;Acc:Q12979]	149.012	123.347
A2M	Alpha-2-macroglobulin Precursor (Alpha-2-M)(C3 and PZP-like alpha-2-macroglobulin domain-containing protein 5) [Source:UniProtKB/Swiss-Prot;Acc:P01023]	22.0983	34.3605
PHF21A	PHD finger protein 21A (BRAF35-HDAC complex protein BHC80)(BHC80a) [Source:UniProtKB/Swiss-Prot;Acc:Q96BD5]	463.404	429.472
PCDH12	Protocadherin-12 Precursor (Vascular cadherin-2)(Vascular endothelial cadherin-2)(VE-cadherin-2)(VE-cad-2) [Source:UniProtKB/Swiss-Prot;Acc:Q9NPG4]	20.9066	19.4379
ATF7	Cyclic AMP-dependent transcription factor ATF-7 (cAMP-dependent transcription factor ATF-7)(Activating transcription factor 7)(Transcription factor ATF-A) [Source:UniProtKB/Swiss-Prot;Acc:P17544]	8.6362
SDS	L-serine dehydratase (EC 4.3.1.17)(L-serine deaminase) [Source:UniProtKB/Swiss-Prot;Acc:P20132]	14.5436	12.744
WASF3	Wiskott-Aldrich syndrome protein family member 3 (WASP family protein member 3)(Protein WAVE-3)(Verprolin homology domain-containing protein 3) [Source:UniProtKB/Swiss-Prot;Acc:Q9UPY6]	139.953	200.719
SLC17A3	Sodium-dependent phosphate transport protein 4 (Sodium/phosphate cotransporter 4)(Na(+)/PI cotransporter 4)(Solute carrier family 17 member 3) [Source:UniProtKB/Swiss-Prot;Acc:O00476]
USP16	Ubiquitin carboxyl-terminal hydrolase 16 (EC 3.1.2.15)(Ubiquitin thioesterase 16)(Ubiquitin-specific-processing protease 16)(Deubiquitinating enzyme 16)(Ubiquitin-processing protease UBP-M) [Source:UniProtKB/Swiss-Prot;Acc:Q9Y5T5]	359.855	1080.66
NPC2	Epididymal secretory protein E1 Precursor (Niemann-Pick disease type C2 protein)(hE1) [Source:UniProtKB/Swiss-Prot;Acc:P61916]	2344.37	4758.84
PGRMC2	Membrane-associated progesterone receptor component 2 (Progesterone membrane-binding protein)(Steroid receptor protein DG6) [Source:UniProtKB/Swiss-Prot;Acc:O15173]	596.948	1294.1
AP003117.1	Plasma glutamate carboxypeptidase Precursor (EC 3.4.17.-) [Source:UniProtKB/Swiss-Prot;Acc:Q9Y646]	13.8946	31.6969
C1orf175	Tetratricopeptide repeat protein 4 (TPR repeat protein 4) [Source:UniProtKB/Swiss-Prot;Acc:O95801]	141.52	294.358
TRO	Trophinin (MAGE-D3 antigen) [Source:UniProtKB/Swiss-Prot;Acc:Q12816]
TFAP4	Transcription factor AP-4 (Activating enhancer-binding protein 4) [Source:UniProtKB/Swiss-Prot;Acc:Q01664]	17.0811	15.8785
PROSC	Proline synthetase co-transcribed bacterial homolog protein [Source:UniProtKB/Swiss-Prot;Acc:O94903]	223.192	328.418
NISCH	Nischarin (Imidazoline receptor 1)(IR1)(I-1)(Imidazoline-1 receptor)(I1R)(Imidazoline receptor antisera-selected protein)(hIRAS)(Imidazoline-1 receptor candidate protein)(I-1 receptor candidate protein)(I1R candidate protein) [Source:UniProtKB/Swiss-Prot;Acc:Q9Y2I1]	11.3126	6.19168
OASL	59 kDa 2'-5'-oligoadenylate synthetase-like protein (p59 OASL)(p59OASL)(Thyroid receptor-interacting protein 14)(TRIP-14) [Source:UniProtKB/Swiss-Prot;Acc:Q15646]	4824.22	587.137
STC2	Stanniocalcin-2 Precursor (STC-2)(Stanniocalcin-related protein)(STCRP)(STC-related protein) [Source:UniProtKB/Swiss-Prot;Acc:O76061]	565.96	1071.87
NR0B2	Nuclear receptor subfamily 0 group B member 2 (Orphan nuclear receptor SHP)(Small heterodimer partner) [Source:UniProtKB/Swiss-Prot;Acc:Q15466]	8.55841	11.3582
SLC25A11	Mitochondrial 2-oxoglutarate/malate carrier protein (OGCP)(Solute carrier family 25 member 11) [Source:UniProtKB/Swiss-Prot;Acc:Q02978]	656.822	233.142
BAT3	Large proline-rich protein BAT3 (HLA-B-associated transcript 3)(Protein G3) [Source:UniProtKB/Swiss-Prot;Acc:P46379]	8.83715	14.647
CXCR4	C-X-C chemokine receptor type 4 (CXC-R4)(CXCR-4)(Stromal cell-derived factor 1 receptor)(SDF-1 receptor)(Fusin)(Leukocyte-derived seven transmembrane domain receptor)(LESTR)(LCR1)(FB22)(NPYRL)(HM89)(CD184 antigen) [Source:UniProtKB/Swiss-Prot;Acc:P61073]	560.629	369.767
WNT9B	Protein Wnt-9b Precursor (Wnt-15)(Wnt-14b) [Source:UniProtKB/Swiss-Prot;Acc:O14905]	20.3459	15.7201
WARS	Tryptophanyl-tRNA synthetase, cytoplasmic (EC 6.1.1.2)(Tryptophan--tRNA ligase)(TrpRS)(Interferon-induced protein 53)(IFP53)(hWRS) [Source:UniProtKB/Swiss-Prot;Acc:P23381]	2222.93	687.645
BIRC1	Baculoviral IAP repeat-containing protein 1 (Neuronal apoptosis inhibitory protein) [Source:UniProtKB/Swiss-Prot;Acc:Q13075]	38.6728	81.176
MYO9B	Myosin-IXb (Unconventional myosin-9b) [Source:UniProtKB/Swiss-Prot;Acc:Q13459]	124.752	103.699
MMP1	Interstitial collagenase Precursor (EC 3.4.24.7)(Matrix metalloproteinase-1)(MMP-1)(Fibroblast collagenase) [Contains 22 kDa interstitial collagenase;27 kDa interstitial collagenase] [Source:UniProtKB/Swiss-Prot;Acc:P03956]	105.129	64.042
KLF3	Krueppel-like factor 3 (Basic krueppel-like factor)(CACCC-box-binding protein BKLF)(TEF-2) [Source:UniProtKB/Swiss-Prot;Acc:P57682]	188.864	160.213
SHISA5	Protein shisa-5 Precursor (Scotin)(Putative NF-kappa-B-activating protein 120) [Source:UniProtKB/Swiss-Prot;Acc:Q8N114]	401.812	180.268
EBNA1BP2	Probable rRNA-processing protein EBP2 (EBNA1-binding protein 2)(Nucleolar protein p40) [Source:UniProtKB/Swiss-Prot;Acc:Q99848]	2118	4778.88
CBX1	Chromobox protein homolog 1 (Heterochromatin protein 1 homolog beta)(HP1 beta)(Modifier 1 protein)(M31)(Heterochromatin protein p25)(HP1Hsbeta)(p25beta) [Source:UniProtKB/Swiss-Prot;Acc:P83916]	851.347	1081.9
PLAC1	Placenta-specific protein 1 Precursor [Source:UniProtKB/Swiss-Prot;Acc:Q9HBJ0]	29.1065	18.9387
STAG3	Cohesin subunit SA-3 (Stromal antigen 3)(Stromalin 3)(SCC3 homolog 3) [Source:UniProtKB/Swiss-Prot;Acc:Q9UJ98]	104.619	108.219
SPTLC1	Serine palmitoyltransferase 1 (EC 2.3.1.50)(Serine-palmitoyl-CoA transferase 1)(SPT 1)(SPT1)(Long chain base biosynthesis protein 1)(LCB 1) [Source:UniProtKB/Swiss-Prot;Acc:O15269]	446.614	1165.9
BATF	Basic leucine zipper transcriptional factor ATF-like (B-ATF)(SF-HT-activated gene 2 protein)(SFA-2) [Source:UniProtKB/Swiss-Prot;Acc:Q16520]	29.1783	21.3876
BPNT1	3'(2'),5'-bisphosphate nucleotidase 1 (EC 3.1.3.7)(Bisphosphate 3'-nucleotidase 1)(PAP-inositol-1,4-phosphatase)(PIP) [Source:UniProtKB/Swiss-Prot;Acc:O95861]	228.606	353.172
PCGF3	Polycomb group RING finger protein 3 (RING finger protein 3A) [Source:UniProtKB/Swiss-Prot;Acc:Q3KNV8]	45.2987	55.9595
TPM4	Tropomyosin alpha-4 chain (Tropomyosin-4)(TM30p1) [Source:UniProtKB/Swiss-Prot;Acc:P67936]	613.469	983.413
TNNT3	Troponin T, fast skeletal muscle (TnTf)(Fast skeletal muscle troponin T)(fTnT)(Beta TnTF) [Source:UniProtKB/Swiss-Prot;Acc:P45378]	265.151	130.651
VPS72	Vacuolar protein sorting-associated protein 72 homolog (Transcription factor-like 1)(Protein YL-1) [Source:UniProtKB/Swiss-Prot;Acc:Q15906]	415.282	650.819
FAM107A	Protein FAM107A (Down-regulated in renal cell carcinoma 1)(Protein TU3A) [Source:UniProtKB/Swiss-Prot;Acc:O95990]	14.7149	9.07311
PKIG	cAMP-dependent protein kinase inhibitor gamma (PKI-gamma) [Source:UniProtKB/Swiss-Prot;Acc:Q9Y2B9]	356.246	539.233
CASK	Peripheral plasma membrane protein CASK (hCASK)(EC 2.7.11.1)(Calcium/calmodulin-dependent serine protein kinase)(Lin-2 homolog) [Source:UniProtKB/Swiss-Prot;Acc:O14936]	23.9677	42.7729
BHLHB2	Class B basic helix-loop-helix protein 2 (bHLHB2)(Differentially expressed in chondrocytes protein 1)(DEC1)(Enhancer-of-split and hairy-related protein 2)(SHARP-2)(Stimulated by retinoic acid gene 13 protein) [Source:UniProtKB/Swiss-Prot;Acc:O14503]	3210.54	1741.91
CDC45L	CDC45-related protein (Cdc45)(PORC-PI-1) [Source:UniProtKB/Swiss-Prot;Acc:O75419]	510.301	353.608
SLC10A3	P3 protein (Solute carrier family 10 member 3) [Source:UniProtKB/Swiss-Prot;Acc:P09131]	410.818	291.541
LAPTM5	Lysosomal-associated transmembrane protein 5 (Lysosomal-associated multitransmembrane protein 5)(Retinoic acid-inducible E3 protein) [Source:UniProtKB/Swiss-Prot;Acc:Q13571]	28.7858	21.2999
ZNF202	Zinc finger protein 202 (Zinc finger protein with KRAB and SCAN domains 10) [Source:UniProtKB/Swiss-Prot;Acc:O95125]	94.321	169.18
VEGFC	Vascular endothelial growth factor C Precursor (VEGF-C)(Vascular endothelial growth factor-related protein)(VRP)(Flt4 ligand)(Flt4-L) [Source:UniProtKB/Swiss-Prot;Acc:P49767]	161.148	220.071
UTY	Histone demethylase UTY (EC 1.14.11.-)(Ubiquitously transcribed Y chromosome tetratricopeptide repeat protein)(Ubiquitously transcribed TPR protein on the Y chromosome) [Source:UniProtKB/Swiss-Prot;Acc:O14607]
MYH7	Myosin-7 (Myosin heavy chain 7)(Myosin heavy chain, cardiac muscle beta isoform)(MyHC-beta)(Myosin heavy chain slow isoform)(MyHC-slow) [Source:UniProtKB/Swiss-Prot;Acc:P12883]	12.4441	8.49975
MYB	Myb proto-oncogene protein (C-myb) [Source:UniProtKB/Swiss-Prot;Acc:P10242]	3.65145
MGMT	Methylated-DNA--protein-cysteine methyltransferase (EC 2.1.1.63)(6-O-methylguanine-DNA methyltransferase)(MGMT)(O-6-methylguanine-DNA-alkyltransferase) [Source:UniProtKB/Swiss-Prot;Acc:P16455]	1078.89	1639.68
DDX47	Probable ATP-dependent RNA helicase DDX47 (EC 3.6.1.-)(DEAD box protein 47) [Source:UniProtKB/Swiss-Prot;Acc:Q9H0S4]	1472.15	3191.79
TUBE1	Tubulin epsilon chain (Epsilon-tubulin) [Source:UniProtKB/Swiss-Prot;Acc:Q9UJT0]	95.5742	168.004
SUB1	Activated RNA polymerase II transcriptional coactivator p15 (SUB1 homolog)(Positive cofactor 4)(PC4)(p14) [Source:UniProtKB/Swiss-Prot;Acc:P53999]	955.63	1652.14
BRD8	Bromodomain-containing protein 8 (p120)(Skeletal muscle abundant protein 2)(Skeletal muscle abundant protein)(Thyroid hormone receptor coactivating protein 120kDa)(TrCP120) [Source:UniProtKB/Swiss-Prot;Acc:Q9H0E9]
CCT8	T-complex protein 1 subunit theta (TCP-1-theta)(CCT-theta)(Renal carcinoma antigen NY-REN-15) [Source:UniProtKB/Swiss-Prot;Acc:P50990]	3192.49	4478.8
CXCR6	C-X-C chemokine receptor type 6 (CXC-R6)(CXCR-6)(G-protein coupled receptor bonzo)(G-protein coupled receptor STRL33)(CDw186)(CD186 antigen) [Source:UniProtKB/Swiss-Prot;Acc:O00574]	19.3719	17.5419
APPBP2	Amyloid protein-binding protein 2 (Amyloid beta precursor protein-binding protein 2)(APP-BP2)(Protein interacting with APP tail 1) [Source:UniProtKB/Swiss-Prot;Acc:Q92624]	95.465	131.895
EIF3M	Eukaryotic translation initiation factor 3 subunit M (eIF3m)(PCI domain-containing protein 1)(Fetal lung protein B5)(hFL-B5) [Source:UniProtKB/Swiss-Prot;Acc:Q7L2H7]	4312.81	7059.32
KATNB1	Katanin p80 WD40-containing subunit B1 (Katanin p80 subunit B1)(p80 katanin) [Source:UniProtKB/Swiss-Prot;Acc:Q9BVA0]	60.3701	48.0529
BET1	BET1 homolog (hBET1)(Golgi vesicular membrane-trafficking protein p18) [Source:UniProtKB/Swiss-Prot;Acc:O15155]	11.1163	8.7195
TMF1	TATA element modulatory factor (TMF)(Androgen receptor coactivator 160 kDa protein)(ARA160) [Source:UniProtKB/Swiss-Prot;Acc:P82094]	66.5206	162.002
TLE4	Transducin-like enhancer protein 4 [Source:UniProtKB/Swiss-Prot;Acc:Q04727]	51.1515	99.4522
TBX1	T-box transcription factor TBX1 (T-box protein 1)(Testis-specific T-box protein) [Source:UniProtKB/Swiss-Prot;Acc:O43435]	8.64222	11.4518
PTPRT	Receptor-type tyrosine-protein phosphatase T Precursor (R-PTP-T)(RPTP-rho)(EC 3.1.3.48) [Source:UniProtKB/Swiss-Prot;Acc:O14522]
-	-
CAMK1	Calcium/calmodulin-dependent protein kinase type 1 (EC 2.7.11.17)(CaM kinase I)(CaM-KI)(CaM kinase I alpha)(CaMKI-alpha) [Source:UniProtKB/Swiss-Prot;Acc:Q14012]	774.891	723.65
ENC1	Ectoderm-neural cortex protein 1 (ENC-1)(p53-induced gene 10 protein)(Nuclear matrix protein NRP/B)(Kelch-like protein 37) [Source:UniProtKB/Swiss-Prot;Acc:O14682]	190.697	631.615
PWP2H	Periodic tryptophan protein 2 homolog [Source:UniProtKB/Swiss-Prot;Acc:Q15269]	613.42	702.387
ST8SIA2	Alpha-2,8-sialyltransferase 8B (EC 2.4.99.-)(ST8Sia II)(Sialyltransferase X)(STX) [Source:UniProtKB/Swiss-Prot;Acc:Q92186]
ZNF146	Zinc finger protein OZF (Only zinc finger protein)(Zinc finger protein 146) [Source:UniProtKB/Swiss-Prot;Acc:Q15072]	964.152	1662.71
ZNF69	Zinc finger protein 69 (hZNF3) [Source:UniProtKB/Swiss-Prot;Acc:Q9UC07]	104.857	85.7368
UQCRB	Cytochrome b-c1 complex subunit 7 (Ubiquinol-cytochrome c reductase complex 14 kDa protein)(Complex III subunit 7)(Complex III subunit VII)(QP-C) [Source:UniProtKB/Swiss-Prot;Acc:P14927]	16.4658	99.3411
UCP2	Mitochondrial uncoupling protein 2 (UCP 2)(UCPH) [Source:UniProtKB/Swiss-Prot;Acc:P55851]	17.6756	19.7992
MUC2	Mucin-2 Precursor (MUC-2)(Intestinal mucin-2) [Source:UniProtKB/Swiss-Prot;Acc:Q02817]	4.26396	5.20384
MSX1	Homeobox protein MSX-1 (Msh homeobox 1-like protein)(Hox-7) [Source:UniProtKB/Swiss-Prot;Acc:P28360]	21.7029	36.1909
ME2	NAD-dependent malic enzyme, mitochondrial Precursor (NAD-ME)(EC 1.1.1.38)(Malic enzyme 2) [Source:UniProtKB/Swiss-Prot;Acc:P23368]	167.791	118.092
HSD17B12	Estradiol 17-beta-dehydrogenase 12 (EC 1.1.1.62)(17-beta-hydroxysteroid dehydrogenase 12)(17-beta-HSD 12)(3-ketoacyl-CoA reductase)(KAR)(EC 1.3.1.-) [Source:UniProtKB/Swiss-Prot;Acc:Q53GQ0]	860.714	1503.59
RPL26L1	60S ribosomal protein L26-like 1 [Source:UniProtKB/Swiss-Prot;Acc:Q9UNX3]	1153.54	3955.89
FAM12A	Epididymal secretory protein E3-alpha Precursor (Human epididymis-specific protein 3-alpha)(HE3 alpha) [Source:UniProtKB/Swiss-Prot;Acc:Q14507]	31.0283	30.4222
PGRMC1	Membrane-associated progesterone receptor component 1 (mPR) [Source:UniProtKB/Swiss-Prot;Acc:O00264]	1857.28	2427.79
TUSC4	Tumor suppressor candidate 4 (NPR2-like)(Gene 21 protein)(G21 protein) [Source:UniProtKB/Swiss-Prot;Acc:Q8WTW4]	184.716	121.41
IVNS1ABP	Influenza virus NS1A-binding protein (NS1-binding protein)(NS1-BP)(Aryl hydrocarbon receptor-associated protein 3) [Source:UniProtKB/Swiss-Prot;Acc:Q9Y6Y0]	350.874	461.153
CLEC10A	C-type lectin domain family 10 member A (C-type lectin superfamily member 14)(Macrophage lectin 2)(CD301 antigen) [Source:UniProtKB/Swiss-Prot;Acc:Q8IUN9]	3.02883
CALCA	Calcitonin Precursor [Contains Calcitonin;Katacalcin(Calcitonin carboxyl-terminal peptide)(CCP)(PDN-21)] [Source:UniProtKB/Swiss-Prot;Acc:P01258]	14.7237	10.66
-	-	24.139	22.0838
SLC25A25	Calcium-binding mitochondrial carrier protein SCaMC-2 (Small calcium-binding mitochondrial carrier protein 2)(Mitochondrial ATP-Mg/Pi carrier protein 3)(Mitochondrial Ca(2+)-dependent solute carrier protein 3)(Solute carrier family 25 member 25) [Source:UniProtKB/Swiss-Prot;Acc:Q6KCM7]	16.1385	16.4197
TIAM1	T-lymphoma invasion and metastasis-inducing protein 1 (TIAM-1) [Source:UniProtKB/Swiss-Prot;Acc:Q13009]
TGFBI	Transforming growth factor-beta-induced protein ig-h3 Precursor (Beta ig-h3)(Kerato-epithelin)(RGD-containing collagen-associated protein)(RGD-CAP) [Source:UniProtKB/Swiss-Prot;Acc:Q15582]	1052.74	1397.03
SYK	Tyrosine-protein kinase SYK (EC 2.7.10.2)(Spleen tyrosine kinase) [Source:UniProtKB/Swiss-Prot;Acc:P43405]	145.706	68.2206
CYB561D2	Cytochrome b561 domain-containing protein 2 (Putative tumor suppressor protein 101F6) [Source:UniProtKB/Swiss-Prot;Acc:O14569]	156.834	93.8821
-	-	969.212	653.282
GPR65	Psychosine receptor (G-protein coupled receptor 65)(T-cell death-associated protein 8) [Source:UniProtKB/Swiss-Prot;Acc:Q8IYL9]
DOC2B	Double C2-like domain-containing protein beta (Doc2-beta) [Source:UniProtKB/Swiss-Prot;Acc:Q14184]	8.00242
FOSL1	Fos-related antigen 1 (FRA-1) [Source:UniProtKB/Swiss-Prot;Acc:P15407]	148.355	140.746
TUSC3	Tumor suppressor candidate 3 (Protein N33) [Source:UniProtKB/Swiss-Prot;Acc:Q13454]	473.747	387.073
CNBP	Cellular nucleic acid-binding protein (CNBP)(Zinc finger protein 9) [Source:UniProtKB/Swiss-Prot;Acc:P62633]	4286.91	8869.12
YY1	Transcriptional repressor protein YY1 (Yin and yang 1)(YY-1)(Delta transcription factor)(NF-E1)(INO80 complex subunit S) [Source:UniProtKB/Swiss-Prot;Acc:P25490]	863.717	1444.16
UBE2D1	Ubiquitin-conjugating enzyme E2 D1 (EC 6.3.2.19)(Ubiquitin-protein ligase D1)(Ubiquitin carrier protein D1)(UbcH5)(Ubiquitin-conjugating enzyme E2-17 kDa 1)(E2(17)KB 1)(UBC4/5 homolog)(Stimulator of Fe transport)(SFT) [Source:UniProtKB/Swiss-Prot;Acc:P516	211.047	294.748
LOC100293766	-	12.757	11.7101
MPV17	Protein Mpv17 [Source:UniProtKB/Swiss-Prot;Acc:P39210]	268.078	266.69
MN1	Probable tumor suppressor protein MN1 [Source:UniProtKB/Swiss-Prot;Acc:Q10571]	1044.75	384.057
MATN2	Matrilin-2 Precursor [Source:UniProtKB/Swiss-Prot;Acc:O00339]	334.149	313.195
DDX59	Probable ATP-dependent RNA helicase DDX59 (EC 3.6.1.-)(DEAD box protein 59)(Zinc finger HIT domain-containing protein 5) [Source:UniProtKB/Swiss-Prot;Acc:Q5T1V6]	359.22	471.258
CLPTM1L	Cleft lip and palate transmembrane protein 1-like protein (CLPTM1-like protein)(Cisplatin resistance-related protein 9)(CRR9p) [Source:UniProtKB/Swiss-Prot;Acc:Q96KA5]	4113.85	10518.7
TAS1R2	Taste receptor type 1 member 2 Precursor (Sweet taste receptor T1R2)(G-protein coupled receptor 71) [Source:UniProtKB/Swiss-Prot;Acc:Q8TE23]	4.35658	7.18694
UXS1	UDP-glucuronic acid decarboxylase 1 (EC 4.1.1.35)(UDP-glucuronate decarboxylase 1)(UXS-1)(UGD) [Source:UniProtKB/Swiss-Prot;Acc:Q8NBZ7]	102.822	204.246
YSK4	SPS1/STE20-related protein kinase YSK4 (EC 2.7.11.1)(Regulated in COPD, protein kinase) [Source:UniProtKB/Swiss-Prot;Acc:Q56UN5]	4.10148	5.18122
CCDC102B	Coiled-coil domain-containing protein 102B [Source:UniProtKB/Swiss-Prot;Acc:Q68D86]	2.98199	4.61671
MOBKL2B	Mps one binder kinase activator-like 2B (Mob1 homolog 2b)(Protein Mob3B) [Source:UniProtKB/Swiss-Prot;Acc:Q86TA1]	19.8264	40.7377
KLHL24	Kelch-like protein 24 (Kainate receptor-interacting protein for GluR6)(KRIP6)(Protein DRE1) [Source:UniProtKB/Swiss-Prot;Acc:Q6TFL4]	168.679	302.503
TRIM44	Tripartite motif-containing protein 44 (Protein DIPB) [Source:UniProtKB/Swiss-Prot;Acc:Q96DX7]	177.107	163.909
CYTL1	Cytokine-like protein 1 Precursor (Protein C17) [Source:UniProtKB/Swiss-Prot;Acc:Q9NRR1]
GPR88	Probable G-protein coupled receptor 88 (Striatum-specific G-protein coupled receptor) [Source:UniProtKB/Swiss-Prot;Acc:Q9GZN0]
MRPS33	28S ribosomal protein S33, mitochondrial (S33mt)(MRP-S33) [Source:UniProtKB/Swiss-Prot;Acc:Q9Y291]	649.051	726.31
ERGIC3	Endoplasmic reticulum-Golgi intermediate compartment protein 3 (Serologically defined breast cancer antigen NY-BR-84) [Source:UniProtKB/Swiss-Prot;Acc:Q9Y282]	2331.03	3278.35
CARKD	carbohydrate kinase domain containing [Source:RefSeq peptide;Acc:NP_060680]	376.856	1045.87
GPRC5D	G-protein coupled receptor family C group 5 member D [Source:UniProtKB/Swiss-Prot;Acc:Q9NZD1]	8.97599
LRRC59	Leucine-rich repeat-containing protein 59 [Source:UniProtKB/Swiss-Prot;Acc:Q96AG4]	682.599	1149.29
SBNO1	Protein strawberry notch homolog 1 (Monocyte protein 3)(MOP-3) [Source:UniProtKB/Swiss-Prot;Acc:A3KN83]	585.973	2299.54
NUDT11	Diphosphoinositol polyphosphate phosphohydrolase 3-beta (DIPP-3-beta)(DIPP3-beta)(hDIPP3beta)(EC 3.6.1.52)(Diadenosine 5',5'''-P1,P6-hexaphosphate hydrolase 3-beta)(EC 3.6.1.-)(Nucleoside diphosphate-linked moiety X motif 11)(Nudix motif 11)(hAps1) [Source:UniProtKB/Swiss-Prot;Acc:Q96G61]
RMND1	Required for meiotic nuclear division protein 1 homolog [Source:UniProtKB/Swiss-Prot;Acc:Q9NWS8]	173.255	218.69
HRASLS2	HRAS-like suppressor 2 [Source:UniProtKB/Swiss-Prot;Acc:Q9NWW9]	96.6664	43.8664
LPHN3	Latrophilin-3 Precursor (Calcium-independent alpha-latrotoxin receptor 3)(Lectomedin-3) [Source:UniProtKB/Swiss-Prot;Acc:Q9HAR2]
CAMTA1	Calmodulin-binding transcription activator 1 [Source:UniProtKB/Swiss-Prot;Acc:Q9Y6Y1]
FSTL4	Follistatin-related protein 4 Precursor (Follistatin-like 4) [Source:UniProtKB/Swiss-Prot;Acc:Q6MZW2]
MYCBP2	Probable E3 ubiquitin-protein ligase MYCBP2 (EC 6.3.2.-)(Myc-binding protein 2)(Protein associated with Myc)(Pam/highwire/rpm-1 protein) [Source:UniProtKB/Swiss-Prot;Acc:O75592]	258.405	224.629
CEP164	Centrosomal protein of 164 kDa (Cep164) [Source:UniProtKB/Swiss-Prot;Acc:Q9UPV0]
ENPP4	Ectonucleotide pyrophosphatase/phosphodiesterase family member 4 Precursor (E-NPP4)(NPP-4)(EC 3.1.-.-) [Source:UniProtKB/Swiss-Prot;Acc:Q9Y6X5]	4.24032	17.0754
MED25	Mediator of RNA polymerase II transcription subunit 25 (Mediator complex subunit 25)(Activator-recruited cofactor 92 kDa component)(ARC92)(Activator interaction domain 1 protein)(p78) [Source:UniProtKB/Swiss-Prot;Acc:Q71SY5]	18.3158	15.9941
ITIH5	Inter-alpha-trypsin inhibitor heavy chain H5 Precursor (Inter-alpha-inhibitor heavy chain 5)(ITI heavy chain H5) [Source:UniProtKB/Swiss-Prot;Acc:Q86UX2]	6.76729	6.29453
SLC19A3	Thiamine transporter 2 (ThTr-2)(ThTr2)(Solute carrier family 19 member 3) [Source:UniProtKB/Swiss-Prot;Acc:Q9BZV2]	4.2575	4.54875
GPR157	Probable G-protein coupled receptor 157 [Source:UniProtKB/Swiss-Prot;Acc:Q5UAW9]	18.0237	13.4874
PCNXL2	Pecanex-like protein 2 [Source:UniProtKB/Swiss-Prot;Acc:A6NKB5]	34.4386	82.1675
ZNF665	Zinc finger protein 665 (Zinc finger protein 160-like) [Source:UniProtKB/Swiss-Prot;Acc:Q9H7R5]	8.53198	8.27412
ISOC2	Isochorismatase domain-containing protein 2, mitochondrial Precursor [Source:UniProtKB/Swiss-Prot;Acc:Q96AB3]	718.019	416.641
MANSC1	MANSC domain-containing protein 1 Precursor (Loss of heterozygosity 12 chromosomal region 3 protein) [Source:UniProtKB/Swiss-Prot;Acc:Q9H8J5]	127.523	102.155
MXRA8	Matrix-remodeling-associated protein 8 Precursor (Limitrin) [Source:UniProtKB/Swiss-Prot;Acc:Q9BRK3]	3.15564
CSNK1G1	Casein kinase I isoform gamma-1 (CKI-gamma 1)(EC 2.7.11.1) [Source:UniProtKB/Swiss-Prot;Acc:Q9HCP0]	163.855	442.263
FXYD5	FXYD domain-containing ion transport regulator 5 Precursor (Dysadherin) [Source:UniProtKB/Swiss-Prot;Acc:Q96DB9]	701.007	1226.17
FAM49B	Protein FAM49B (L1) [Source:UniProtKB/Swiss-Prot;Acc:Q9NUQ9]	1340.47	1640.89
SCLY	Selenocysteine lyase (hSCL)(EC 4.4.1.16) [Source:UniProtKB/Swiss-Prot;Acc:Q96I15]	516.999	479.997
NBPF1	Neuroblastoma breakpoint family member 1 [Source:UniProtKB/Swiss-Prot;Acc:Q3BBV0]	83.8928	84.8883
ABHD10	Abhydrolase domain-containing protein 10, mitochondrial Precursor (EC 3.4.-.-) [Source:UniProtKB/Swiss-Prot;Acc:Q9NUJ1]	231.867	367.091
AGPAT5	1-acyl-sn-glycerol-3-phosphate acyltransferase epsilon (EC 2.3.1.51)(1-AGP acyltransferase 5)(1-AGPAT 5)(Lysophosphatidic acid acyltransferase epsilon)(LPAAT-epsilon)(1-acylglycerol-3-phosphate O-acyltransferase 5) [Source:UniProtKB/Swiss-Prot;Acc:Q9NUQ2]	106.075	186.187
MRPS18A	28S ribosomal protein S18a, mitochondrial Precursor (MRP-S18-a)(Mrps18a)(MRP-S18-3) [Source:UniProtKB/Swiss-Prot;Acc:Q9NVS2]	403.017	508.13
CDCA8	Borealin (Dasra-B)(hDasra-B)(Cell division cycle-associated protein 8)(Pluripotent embryonic stem cell-related gene 3 protein) [Source:UniProtKB/Swiss-Prot;Acc:Q53HL2]	1568.6	874.292
TXNL4B	Thioredoxin-like protein 4B (Dim1-like protein) [Source:UniProtKB/Swiss-Prot;Acc:Q9NX01]	57.3798	53.281
-	-	104.45	107.282
PHLPP	PH domain leucine-rich repeat-containing protein phosphatase (PH domain leucine-rich repeat protein phosphatase)(EC 3.1.3.16)(Pleckstrin homology domain-containing family E protein 1)(Suprachiasmatic nucleus circadian oscillatory protein)(hSCOP)(PHLPP1) [Source:UniProtKB/Swiss-Prot;Acc:O60346]	87.4325	73.6667
TBC1D1	TBC1 domain family member 1 [Source:UniProtKB/Swiss-Prot;Acc:Q86TI0]	66.215	47.5561
ZHX3	Zinc fingers and homeoboxes protein 3 (Zinc finger and homeodomain protein 3)(Triple homeobox protein 1) [Source:UniProtKB/Swiss-Prot;Acc:Q9H4I2]	44.0167	44.1247
KDM4B	Lysine-specific demethylase 4B (EC 1.14.11.-)(JmjC domain-containing histone demethylation protein 3B)(Jumonji domain-containing protein 2B) [Source:UniProtKB/Swiss-Prot;Acc:O94953]	30.0163	52.8553
AAK1	AP2-associated protein kinase 1 (EC 2.7.11.1)(Adaptor-associated kinase 1) [Source:UniProtKB/Swiss-Prot;Acc:Q2M2I8]	128.61	99.3432
PHLDA1	Pleckstrin homology-like domain family A member 1 (T-cell death-associated gene 51 protein)(Apoptosis-associated nuclear protein)(Proline- and histidine-rich protein)(Proline- and glutamine-rich protein)(PQ-rich protein) [Source:UniProtKB/Swiss-Prot;Acc:Q8WV24]	82.2066	55.9121
TSPAN14	Tetraspanin-14 (Tspan-14)(Transmembrane 4 superfamily member 14)(DC-TM4F2) [Source:UniProtKB/Swiss-Prot;Acc:Q8NG11]	9.32651	8.70592
WNT10A	Protein Wnt-10a Precursor [Source:UniProtKB/Swiss-Prot;Acc:Q9GZT5]	34.92	14.5652
ITPKC	Inositol-trisphosphate 3-kinase C (EC 2.7.1.127)(Inositol 1,4,5-trisphosphate 3-kinase C)(InsP 3-kinase C)(IP3K-C) [Source:UniProtKB/Swiss-Prot;Acc:Q96DU7]	232.775	179.743
DNAJC22	DnaJ homolog subfamily C member 22 [Source:UniProtKB/Swiss-Prot;Acc:Q8N4W6]	158.844	62.3128
TNIP3	TNFAIP3-interacting protein 3 (Listeria-induced gene protein)(A20-binding inhibitor of NF-kappa-B activation 3)(ABIN-3) [Source:UniProtKB/Swiss-Prot;Acc:Q96KP6]
KCTD17	BTB/POZ domain-containing protein KCTD17 [Source:UniProtKB/Swiss-Prot;Acc:Q8N5Z5]	59.6192	49.9782
AC105337.1	HCG1987623LOC651900 protein Fragment ; [Source:UniProtKB/TrEMBL;Acc:Q96JS6]	111.705	105.802
SDK2	Protein sidekick-2 Precursor [Source:UniProtKB/Swiss-Prot;Acc:Q58EX2]
HMGCLL1	Probable 3-hydroxymethyl-3-methylglutaryl-CoA lyase 2 (EC 4.1.3.4)(3-hydroxymethyl-3-methylglutaryl-CoA lyase-like protein 1) [Source:UniProtKB/Swiss-Prot;Acc:Q8TB92]	3.49822
TM6SF2	Transmembrane 6 superfamily member 2 [Source:UniProtKB/Swiss-Prot;Acc:Q9BZW4]	4.34498	4.99947
RAB8B	Ras-related protein Rab-8B [Source:UniProtKB/Swiss-Prot;Acc:Q92930]	22.0246	21.8634
C22orf28	UPF0027 protein C22orf28 [Source:UniProtKB/Swiss-Prot;Acc:Q9Y3I0]	1512.49	1852.48
FAM8A1	Protein FAM8A1 (Autosomal highly conserved protein) [Source:UniProtKB/Swiss-Prot;Acc:Q9UBU6]	653.037	1229.17
TRMT1	N(2),N(2)-dimethylguanosine tRNA methyltransferase (EC 2.1.1.32)(tRNA(guanine-26,N(2)-N(2)) methyltransferase)(tRNA 2,2-dimethylguanosine-26 methyltransferase)(tRNA(m(2,2)G26)dimethyltransferase) [Source:UniProtKB/Swiss-Prot;Acc:Q9NXH9]	301.644	841.425
TBC1D19	TBC1 domain family member 19 [Source:UniProtKB/Swiss-Prot;Acc:Q8N5T2]	43.1029	34.3134
TMEM100	Transmembrane protein 100 [Source:UniProtKB/Swiss-Prot;Acc:Q9NV29]	11.5047	11.3291
BSDC1	BSD domain-containing protein 1 [Source:UniProtKB/Swiss-Prot;Acc:Q9NW68]	105.528	95.5164
IFT57	Intraflagellar transport protein 57 homolog (HIP1-interacting protein)(Estrogen-related receptor beta-like protein 1)(Dermal papilla-derived protein 8)(MHS4R2) [Source:UniProtKB/Swiss-Prot;Acc:Q9NWB7]	10.1797	11.9638
RNF43	RING finger protein 43 Precursor [Source:UniProtKB/Swiss-Prot;Acc:Q68DV7]	9.35059	9.27421
-	-	171.255	144.532
MDN1	Midasin (MIDAS-containing protein) [Source:UniProtKB/Swiss-Prot;Acc:Q9NU22]	85.9649	86.1599
SLC35D1	UDP-glucuronic acid/UDP-N-acetylgalactosamine transporter (UDP-GlcA/UDP-GalNAc transporter)(Solute carrier family 35 member D1)(UDP-galactose transporter-related protein 7)(UGTrel7) [Source:UniProtKB/Swiss-Prot;Acc:Q9NTN3]	28.6724	55.3706
PLCH1	1-phosphatidylinositol-4,5-bisphosphate phosphodiesterase eta-1 (EC 3.1.4.11)(Phospholipase C-eta-1)(PLC-eta-1)(Phospholipase C-like protein 3)(PLC-L3) [Source:UniProtKB/Swiss-Prot;Acc:Q4KWH8]	122.641	99.6604
NT5C2	Cytosolic purine 5'-nucleotidase (EC 3.1.3.5)(5'-nucleotidase cytosolic II) [Source:UniProtKB/Swiss-Prot;Acc:P49902]
EXOSC8	Exosome complex exonuclease RRP43 (EC 3.1.13.-)(Ribosomal RNA-processing protein 43)(Exosome component 8)(p9)(Opa-interacting protein 2) [Source:UniProtKB/Swiss-Prot;Acc:Q96B26]	1042.17	1245.69
RBPSUHL	Recombining binding protein suppressor of hairless-like protein (Transcription factor RBP-L) [Source:UniProtKB/Swiss-Prot;Acc:Q9UBG7]	20.8252	20.0159
GDPD5	Glycerophosphodiester phosphodiesterase domain-containing protein 5 (EC 3.1.-.-)(Glycerophosphodiester phosphodiesterase 2) [Source:UniProtKB/Swiss-Prot;Acc:Q8WTR4]	21.3579	48.7964
ACSF2	Acyl-CoA synthetase family member 2, mitochondrial Precursor (EC 6.2.1.-) [Source:UniProtKB/Swiss-Prot;Acc:Q96CM8]	94.7293	61.9606
C13orf18	Uncharacterized protein C13orf18 [Source:UniProtKB/Swiss-Prot;Acc:Q9H714]	14.5376	14.131
ZNF403	Gametogenetin-binding protein 2 (Protein ZNF403)(Laryngeal carcinoma-related protein 1) [Source:UniProtKB/Swiss-Prot;Acc:Q9H3C7]	929.22	1609.08
C13orf34	Protein aurora borealis (HsBora) [Source:UniProtKB/Swiss-Prot;Acc:Q6PGQ7]	258.234	244.973
ZNF329	Zinc finger protein 329 [Source:UniProtKB/Swiss-Prot;Acc:Q86UD4]	104.883	115.881
-	-	6.50467
FAM64A	Protein FAM64A [Source:UniProtKB/Swiss-Prot;Acc:Q9BSJ6]	80.4488	83.4316
ATAD2B	ATPase family AAA domain-containing protein 2B [Source:UniProtKB/Swiss-Prot;Acc:Q9ULI0]	75.0959	86.8318
WBP11	WW domain-binding protein 11 (WBP-11)(SH3 domain-binding protein SNP70)(Npw38-binding protein)(NpwBP) [Source:UniProtKB/Swiss-Prot;Acc:Q9Y2W2]	259.524	147.954
LSM8	U6 snRNA-associated Sm-like protein LSm8 [Source:UniProtKB/Swiss-Prot;Acc:O95777]	1427.94	1907.97
ATP6V1D	V-type proton ATPase subunit D (V-ATPase subunit D)(Vacuolar proton pump subunit D)(V-ATPase 28 kDa accessory protein) [Source:UniProtKB/Swiss-Prot;Acc:Q9Y5K8]	1824.11	4211.39
TAOK3	Serine/threonine-protein kinase TAO3 (EC 2.7.11.1)(Thousand and one amino acid protein 3)(Jun kinase-inhibitory kinase)(JNK/SAPK-inhibitory kinase)(Dendritic cell-derived protein kinase)(Cutaneous T-cell lymphoma tumor antigen HD-CL-09)(CTCL tumor antigen	55.689	119.939
PLXNA3	Plexin-A3 Precursor (Plexin-4)(Semaphorin receptor SEX) [Source:UniProtKB/Swiss-Prot;Acc:P51805]	7.76903	11.9205
CCDC25	Coiled-coil domain-containing protein 25 [Source:UniProtKB/Swiss-Prot;Acc:Q86WR0]	149.215	271.785
RAVER2	Ribonucleoprotein PTB-binding 2 (Protein raver-2) [Source:UniProtKB/Swiss-Prot;Acc:Q9HCJ3]	64.8408	46.9403
SUSD4	Sushi domain-containing protein 4 Precursor [Source:UniProtKB/Swiss-Prot;Acc:Q5VX71]	40.7889	131.095
SLC35A5	Probable UDP-sugar transporter protein SLC35A5 (Solute carrier family 35 member A5) [Source:UniProtKB/Swiss-Prot;Acc:Q9BS91]	160.999	169.367
WDR55	WD repeat-containing protein 55 [Source:UniProtKB/Swiss-Prot;Acc:Q9H6Y2]	123.896	76.816
AC139099.2	Putative uncharacterized protein ENSP00000375389 Fragment [Source:UniProtKB/TrEMBL;Acc:B7WPM9]	18.0265	14.8773
FRMD4B	FERM domain-containing protein 4B (GRP1-binding protein GRSP1) [Source:UniProtKB/Swiss-Prot;Acc:Q9Y2L6]
ATG2A	Autophagy-related protein 2 homolog A [Source:UniProtKB/Swiss-Prot;Acc:Q2TAZ0]	5.24355	6.64349
POMZP3	POM121 and ZP3 fusion protein (POM-ZP3) [Source:UniProtKB/Swiss-Prot;Acc:Q6PJE2]	283.884	127.096
NCBP2	Nuclear cap-binding protein subunit 2 (20 kDa nuclear cap-binding protein)(NCBP 20 kDa subunit)(CBP20)(NCBP-interacting protein 1)(NIP1)(Cell proliferation-inducing gene 55 protein) [Source:UniProtKB/Swiss-Prot;Acc:P52298]	2274.22	4009.8
PRR4	Proline-rich protein 4 Precursor (Lacrimal proline-rich protein)(Nasopharyngeal carcinoma-associated proline-rich protein 4) [Source:UniProtKB/Swiss-Prot;Acc:Q16378]	61.233	39.3136
GPR176	Probable G-protein coupled receptor 176 (HB-954) [Source:UniProtKB/Swiss-Prot;Acc:Q14439]	15.4598	31.2112
-	-	8.3695	11.9667
-	-	110.896	98.2907
LOC732434	-
-	-	32.9954	25.2169
GDPD1	Glycerophosphodiester phosphodiesterase domain-containing protein 1 (EC 3.1.-.-)(Glycerophosphodiester phosphodiesterase 4) [Source:UniProtKB/Swiss-Prot;Acc:Q8N9F7]	26.4534	41.3901
KIAA1267	Uncharacterized protein KIAA1267 [Source:UniProtKB/Swiss-Prot;Acc:Q7Z3B3]	64.7654	66.1717
KANK3	KN motif and ankyrin repeat domain-containing protein 3 (Ankyrin repeat domain-containing protein 47) [Source:UniProtKB/Swiss-Prot;Acc:Q6NY19]	18.4084	25.0479
OR4S1	Olfactory receptor 4S1 (Olfactory receptor OR11-100) [Source:UniProtKB/Swiss-Prot;Acc:Q8NGB4]	7.4561	8.73053
PHACTR1	Phosphatase and actin regulator 1 [Source:UniProtKB/Swiss-Prot;Acc:Q9C0D0]
SPATS1	spermatogenesis associated, serine-rich 1 (SPATS1), mRNA [Source:RefSeq DNA;Acc:NM_145026]
STRA13	Stimulated by retinoic acid gene 13 protein homolog (Retinoic acid-inducible gene D9 protein homolog) [Source:UniProtKB/Swiss-Prot;Acc:A8MT69]	1666.86	1141.67
APLF	Aprataxin and PNK-like factor [Source:UniProtKB/Swiss-Prot;Acc:Q8IW19]	4.14832
C22orf13	Uncharacterized protein C22orf13 (Protein LLN4) [Source:UniProtKB/Swiss-Prot;Acc:Q96NT3]	869.244	569.095
OR2W3	Olfactory receptor 2W3 (Olfactory receptor OR1-49) [Source:UniProtKB/Swiss-Prot;Acc:Q7Z3T1]	12.2616	8.33584
ATXN1L	Ataxin-1-like (Brother of ataxin-1) [Source:UniProtKB/Swiss-Prot;Acc:P0C7T5]	260.835	299.939
TMSL8	NB thymosin beta (Thymosin-like protein 8) [Source:UniProtKB/Swiss-Prot;Acc:Q99406]	3.4922
DPY19L4	Protein dpy-19 homolog 4 (Dpy-19-like protein 4) [Source:UniProtKB/Swiss-Prot;Acc:Q7Z388]	202.434	224.09
SPSB4	SPRY domain-containing SOCS box protein 4 (SSB-4) [Source:UniProtKB/Swiss-Prot;Acc:Q96A44]	9.55885	6.73337
ZC3HAV1L	Zinc finger CCCH-type antiviral protein 1-like [Source:UniProtKB/Swiss-Prot;Acc:Q96H79]	32.545	38.884
ABCC10	Multidrug resistance-associated protein 7 (ATP-binding cassette sub-family C member 10) [Source:UniProtKB/Swiss-Prot;Acc:Q5T3U5]	27.4538	24.8855
CCDC65	Coiled-coil domain-containing protein 65 (Testis development protein NYD-SP28) [Source:UniProtKB/Swiss-Prot;Acc:Q8IXS2]
CCDC142	Coiled-coil domain-containing protein 142 [Source:UniProtKB/Swiss-Prot;Acc:Q17RM4]	32.1839	46.563
MPV17L2	Mpv17-like protein 2 [Source:UniProtKB/Swiss-Prot;Acc:Q567V2]	172.707	108.85
RPAIN	RPA-interacting protein (hRIP) [Source:UniProtKB/Swiss-Prot;Acc:Q86UA6]	1171.1	926.865
LRRC8C	Leucine-rich repeat-containing protein 8C (Protein AD158) [Source:UniProtKB/Swiss-Prot;Acc:Q8TDW0]	22.9515	32.3076
INTS9	Integrator complex subunit 9 (Int9)(Protein related to CPSF subunits of 74 kDa)(RC-74) [Source:UniProtKB/Swiss-Prot;Acc:Q9NV88]	59.6557	97.5371
LOC100128346	-	15.6945	12.862
-	-	42.4468	37.2959
LOC730351	-	7.45654	6.87778
EIF1	Eukaryotic translation initiation factor 1 (eIF1)(Protein translation factor SUI1 homolog)(Sui1iso1)(A121) [Source:UniProtKB/Swiss-Prot;Acc:P41567]	7339.09	7351.26
FAM169B	UPF0611 protein FAM169B [Source:UniProtKB/Swiss-Prot;Acc:Q8N8A8]
KCNRG	Putative potassium channel regulatory protein (Potassium channel regulator)(Protein CLLD4) [Source:UniProtKB/Swiss-Prot;Acc:Q8N5I3]	8.24549
MYADML2	Myeloid-associated differentiation marker-like protein 2 [Source:UniProtKB/Swiss-Prot;Acc:A6NDP7]
C17orf61	UPF0451 protein C17orf61 Precursor [Source:UniProtKB/Swiss-Prot;Acc:Q8N2U0]	880.413	277.307
GPR114	Probable G-protein coupled receptor 114 Precursor (G-protein coupled receptor PGR27) [Source:UniProtKB/Swiss-Prot;Acc:Q8IZF4]	8.82232	6.81994
HEPACAM	Hepatocyte cell adhesion molecule Precursor (Protein hepaCAM) [Source:UniProtKB/Swiss-Prot;Acc:Q14CZ8]
C1orf168	Uncharacterized protein C1orf168 [Source:UniProtKB/Swiss-Prot;Acc:Q5VWT5]
AC108134.5	-	89.2299	76.4886
FCRL5	Fc receptor-like protein 5 Precursor (FcR-like protein 5)(FcRL5)(Fc receptor homolog 5)(FcRH5)(Immunoglobulin receptor translocation-associated protein 2)(BXMAS1)(CD307 antigen) [Source:UniProtKB/Swiss-Prot;Acc:Q96RD9]	6.15757	6.39733
HMX3	Homeobox protein HMX3 (Homeobox protein H6 family member 3)(Homeobox protein Nkx-5.1) [Source:UniProtKB/Swiss-Prot;Acc:A6NHT5]	6.54872	5.95962
NSUN5B	NOL1/NOP2/Sun domain family member 5B (Williams-Beuren syndrome chromosomal region 20B protein) [Source:UniProtKB/Swiss-Prot;Acc:Q3KNT7]	29.8959	22.2601
AC106774.1	Putative TAF11-like protein ENSP00000332601 [Source:UniProtKB/Swiss-Prot;Acc:A6NLC8]	7.83392
CRIPAK	Cysteine-rich PAK1 inhibitor (CRIPak) [Source:UniProtKB/Swiss-Prot;Acc:Q8N1N5]	10.3566	10.7966
YTHDC1	YTH domain-containing protein 1 (Putative splicing factor YT521) [Source:UniProtKB/Swiss-Prot;Acc:Q96MU7]	433.175	767.699
ZNF502	Zinc finger protein 502 [Source:UniProtKB/Swiss-Prot;Acc:Q8TBZ5]
EAF1	ELL-associated factor 1 [Source:UniProtKB/Swiss-Prot;Acc:Q96JC9]	44.464	91.4893
KRTAP4-5	Keratin-associated protein 4-5 (Keratin-associated protein 4.5)(Ultrahigh sulfur keratin-associated protein 4.5) [Source:UniProtKB/Swiss-Prot;Acc:Q9BYR2]
LOXL3	Lysyl oxidase homolog 3 Precursor (EC 1.4.3.-)(Lysyl oxidase-like protein 3) [Source:UniProtKB/Swiss-Prot;Acc:P58215]	10.0422
HIATL1	Hippocampus abundant transcript-like protein 1 [Source:UniProtKB/Swiss-Prot;Acc:Q5SR56]	1466.12	1557.88
MFSD7	Major facilitator superfamily domain-containing protein 7 (Myosin light polypeptide 5 regulatory protein)(MYL5) [Source:UniProtKB/Swiss-Prot;Acc:Q6UXD7]	29.7904	17.0395
NPHP3	Nephrocystin-3 [Source:UniProtKB/Swiss-Prot;Acc:Q7Z494]	21.8978	24.0335
POLR3B	DNA-directed RNA polymerase III subunit RPC2 (RNA polymerase III subunit C2)(EC 2.7.7.6)(DNA-directed RNA polymerase III subunit B)(DNA-directed RNA polymerase III 127.6 kDa polypeptide)(C128) [Source:UniProtKB/Swiss-Prot;Acc:Q9NW08]	100.338	97.8024
RP3-470B24.5	similar to HGC6.3 (HGC6.3), mRNA [Source:RefSeq DNA;Acc:NM_001129895]	3.97039
-	-	9.32415	6.21847
-	-	4.6723
-	-	32.6621	28.5115
B4GALNT3	N-acetyl-beta-glucosaminyl-glycoprotein 4-beta-N-acetylgalactosaminyltransferase 2 (NGalNAc-T2)(EC 2.4.1.244)(Beta-1,4-N-acetylgalactosaminyltransferase III)(Beta4GalNAc-T3)(Beta4GalNAcT3) [Source:UniProtKB/Swiss-Prot;Acc:Q6L9W6]	38.7261	40.7256
-	-	6.97233
SFTA3	Putative protein SFTA3 (Surfactant-associated protein 3)(Surfactant-associated protein H) [Source:UniProtKB/Swiss-Prot;Acc:P0C7M3]
IL27	Interleukin-27 subunit alpha Precursor (IL-27 subunit alpha)(IL27-A)(p28) [Source:UniProtKB/Swiss-Prot;Acc:Q8NEV9]	8.14362
PLEKHK1	Rhotekin-2 (Pleckstrin homology domain-containing family K member 1) [Source:UniProtKB/Swiss-Prot;Acc:Q8IZC4]	34.0672	11.4336
KIAA2018	Basic helix-loop-helix domain-containing protein KIAA2018 [Source:UniProtKB/Swiss-Prot;Acc:Q68DE3]	9.92463	13.0678
DCP1B	mRNA-decapping enzyme 1B (EC 3.-.-.-) [Source:UniProtKB/Swiss-Prot;Acc:Q8IZD4]	57.3798	29.4729
NCRNA00164	Putative ankyrin repeat domain-containing protein encoded by NCRNA00164 [Source:UniProtKB/Swiss-Prot;Acc:A7E2S9]
CALCA	Calcitonin Precursor [Contains Calcitonin;Katacalcin(Calcitonin carboxyl-terminal peptide)(CCP)(PDN-21)] [Source:UniProtKB/Swiss-Prot;Acc:P01258]	241.137	172.469
LOC339803	-	117.596	101.038
ZNF546	Zinc finger protein 546 [Source:UniProtKB/Swiss-Prot;Acc:Q86UE3]	16.4349	12.1941
IAH1	Isoamyl acetate-hydrolyzing esterase 1 homolog (EC 3.1.-.-) [Source:UniProtKB/Swiss-Prot;Acc:Q2TAA2]	383.781	227.689
LOC644992	-	20.5316	16.9412
TMEM67	Meckelin (Meckel syndrome type 3 protein)(Transmembrane protein 67) [Source:UniProtKB/Swiss-Prot;Acc:Q5HYA8]	42.496	42.3597
IL33	Interleukin-33 Precursor (IL-33)(Interleukin-1 family member 11)(IL-1F11)(Nuclear factor from high endothelial venules)(NF-HEV) [Source:UniProtKB/Swiss-Prot;Acc:O95760]	154.577	104.313
ARHGAP19	Rho GTPase-activating protein 19 (Rho-type GTPase-activating protein 19) [Source:UniProtKB/Swiss-Prot;Acc:Q14CB8]	17.6584	25.6628
TNS4	Tensin-4 Precursor (C-terminal tensin-like protein) [Source:UniProtKB/Swiss-Prot;Acc:Q8IZW8]	25.2292	51.1051
NT5C1A	Cytosolic 5'-nucleotidase 1A (EC 3.1.3.5)(Cytosolic 5'-nucleotidase IA)(cN-IA)(cN-I)(cN1A) [Source:UniProtKB/Swiss-Prot;Acc:Q9BXI3]	10.6839	7.39042
FAM120B	Constitutive coactivator of peroxisome proliferator-activated receptor gamma (Constitutive coactivator of PPAR-gamma)(Constitutive coactivator of PPARG)(PPARG constitutive coactivator 1)(PGCC1)(Protein FAM120B) [Source:UniProtKB/Swiss-Prot;Acc:Q96EK7]	47.4571	77.3478
KIRREL2	Kin of IRRE-like protein 2 Precursor (Kin of irregular chiasm-like protein 2)(Nephrin-like protein 3) [Source:UniProtKB/Swiss-Prot;Acc:Q6UWL6]	3.24268
-	-
BTBD2	BTB/POZ domain-containing protein 2 [Source:UniProtKB/Swiss-Prot;Acc:Q9BX70]	98.1053	76.4034
-	-	170.018	233.68
TMEM170B	Transmembrane protein 170B [Source:UniProtKB/Swiss-Prot;Acc:Q5T4T1]	3.40516
-	-	6.789
C14orf38	Uncharacterized protein C14orf38 [Source:UniProtKB/Swiss-Prot;Acc:P0C221]
HS6ST3	Heparan-sulfate 6-O-sulfotransferase 3 (HS6ST-3)(EC 2.8.2.-) [Source:UniProtKB/Swiss-Prot;Acc:Q8IZP7]
ALS2CL	ALS2 C-terminal-like protein [Source:UniProtKB/Swiss-Prot;Acc:Q60I27]	251.314	177.663
RSPH10B	Radial spoke head 10 homolog B [Source:UniProtKB/Swiss-Prot;Acc:P0C881]
LARP6	La-related protein 6 (La ribonucleoprotein domain family member 6)(Acheron)(Achn) [Source:UniProtKB/Swiss-Prot;Acc:Q9BRS8]
SUSD3	Sushi domain-containing protein 3 [Source:UniProtKB/Swiss-Prot;Acc:Q96L08]	47.4066	60.125
STK32A	Serine/threonine-protein kinase 32A (EC 2.7.11.1)(YANK1) [Source:UniProtKB/Swiss-Prot;Acc:Q8WU08]	9.2945	7.16252
ADAMTS18	A disintegrin and metalloproteinase with thrombospondin motifs 18 Precursor (ADAMTS-18)(ADAM-TS 18)(ADAM-TS18)(EC 3.4.24.-) [Source:UniProtKB/Swiss-Prot;Acc:Q8TE60]	3.08342
SPIN3	Spindlin-3 (Spindlin-like protein 3)(SPIN-3) [Source:UniProtKB/Swiss-Prot;Acc:Q5JUX0]		6.96804
CLPB	Caseinolytic peptidase B protein homolog (Suppressor of potassium transport defect 3) [Source:UniProtKB/Swiss-Prot;Acc:Q9H078]	3.58482
FAM19A2	Protein FAM19A2 Precursor (Chemokine-like protein TAFA-2) [Source:UniProtKB/Swiss-Prot;Acc:Q8N3H0]
S100A7A	Protein S100-A7A (S100 calcium-binding protein A7A)(S100 calcium-binding protein A7-like 1)(S100 calcium-binding protein A15) [Source:UniProtKB/Swiss-Prot;Acc:Q86SG5]	12.5844	10.6195
AL953897.6	Uncharacterized protein C1orf167 [Source:UniProtKB/Swiss-Prot;Acc:Q5SNV9]	7.68627	9.13989
ZNF225	Zinc finger protein 230 (Zinc finger protein FDZF2) [Source:UniProtKB/Swiss-Prot;Acc:Q9UIE0]	35.2565	167.392
MCFD2	Multiple coagulation factor deficiency protein 2 Precursor (Neural stem cell-derived neuronal survival protein) [Source:UniProtKB/Swiss-Prot;Acc:Q8NI22]	1203.03	2544.29
UBE2CBP	Ubiquitin-conjugating enzyme E2C-binding protein (EC 6.3.2.-)(UbcH10-binding protein with a HECT-like domain) [Source:UniProtKB/Swiss-Prot;Acc:Q7Z6J8]	15.002	15.0685
MASTL	Microtubule-associated serine/threonine-protein kinase-like (EC 2.7.11.1) [Source:UniProtKB/Swiss-Prot;Acc:Q96GX5]	191.478	110.239
CCDC123	Coiled-coil domain-containing protein 123, mitochondrial Precursor [Source:UniProtKB/Swiss-Prot;Acc:Q96ST8]	140.435	189.433
KIAA1826	Coiled-coil domain-containing protein KIAA1826 [Source:UniProtKB/Swiss-Prot;Acc:Q8NCY6]	125.018	181.5
LSMD1	LSM domain-containing protein 1 (Phosphonoformate immuno-associated protein 2) [Source:UniProtKB/Swiss-Prot;Acc:Q9BRA0]	2000.84	3661.86
TSPAN10	Tetraspanin-10 (Tspan-10)(Oculospanin) [Source:UniProtKB/Swiss-Prot;Acc:Q9H1Z9]	10.2431	25.6605
CRISPLD2	Cysteine-rich secretory protein LCCL domain-containing 2 Precursor (LCCL domain-containing cysteine-rich secretory protein 2)(Cysteine-rich secretory protein 11)(CRISP-11) [Source:UniProtKB/Swiss-Prot;Acc:Q9H0B8]	5.67875	9.04978
FAM46A	Protein FAM46A (HBV X-transactivated gene 11 protein) [Source:UniProtKB/Swiss-Prot;Acc:Q96IP4]	95.0081	90.004
ABCA4	Retinal-specific ATP-binding cassette transporter (ATP-binding cassette sub-family A member 4)(RIM ABC transporter)(RIM protein)(RmP)(Stargardt disease protein) [Source:UniProtKB/Swiss-Prot;Acc:P78363]	12.708	15.3874
-	-	231.598	204.968
-	-	29.445	32.7225
-	-	30.9797	29.9241
-	-	387.971	380.26
-	-
-	-	101.804	88.6862
-	-	213.953	199.808
LOC100291605	-	13.0241	10.7107
-	-	15.6511	12.6826
-	-
-	-	6.14318	6.9217
-	-	84.9825	81.3798
PRCC	Proline-rich protein PRCC (Papillary renal cell carcinoma translocation-associated gene protein) [Source:UniProtKB/Swiss-Prot;Acc:Q92733]	38.6251	69.7427
BPI	Bactericidal permeability-increasing protein Precursor (BPI)(CAP 57) [Source:UniProtKB/Swiss-Prot;Acc:P17213]
-	-	3.67832
AP000920.4	p53-regulated apoptosis-inducing protein 1 (p53AIP1) [Source:UniProtKB/Swiss-Prot;Acc:Q9HCN2]	14.2973	17.6224
-	-
-	-	4.24634	6.31848
-	-	604.705	512.569
AC073878.1	-	31.4691	27.854
AL445197.2	Cell migration-inducing protein 20Migration-inducing gene 16 protein ; [Source:UniProtKB/TrEMBL;Acc:Q5J7V3]	8.57045	8.07434
-	-	49.3552	47.6805
C1orf31	Uncharacterized protein C1orf31 [Source:UniProtKB/Swiss-Prot;Acc:Q5JTJ3]	830.573	2647.5
IGFL1	Insulin growth factor-like family member 1 Precursor [Source:UniProtKB/Swiss-Prot;Acc:Q6UW32]	1437.03	384.715
DNAJB13	DnaJ homolog subfamily B member 13 (Testis spermatocyte apoptosis-related gene 6 protein)(Testis and spermatogenesis cell-related protein 6)(Testis spermatogenesis apoptosis-related gene 6 protein)(Testis spermatogenesis apoptosis-related gene 3 protein) [Source:UniProtKB/Swiss-Prot;Acc:P59910]	6.27644	4.94036
ATP5D	ATP synthase subunit delta, mitochondrial Precursor (F-ATPase delta subunit) [Source:UniProtKB/Swiss-Prot;Acc:P30049]	888.047	1310.23
-	-	11.6149	10.6773
LOC100292867	-	751.391	731.942
-	-		6.35695
-	-	12.3807	6.81823
-	-	9.40518	5.84158
LOC100291956	-	96.1216	91.6962
ZNF568	Zinc finger protein 568 [Source:UniProtKB/Swiss-Prot;Acc:Q3ZCX4]	3.00842
-	-	104.275	89.6202
-	-	11.1505	7.6159
-	-	3.92417
LOC100129193	-	66.2436	64.8933
RP5-915N17.1	Putative uncharacterized protein ENSP00000383732 [Source:UniProtKB/TrEMBL;Acc:A8MVZ5]	5.79223
KRT86	Keratin, type II cuticular Hb6 (Type II hair keratin Hb6)(Keratin-86)(K86)(K2.11) [Source:UniProtKB/Swiss-Prot;Acc:O43790]	123.599	140.38
-	-	23.2311	16.1018
LOC100133998	-	8.2126	5.94684
-	-	25.4385	20.8538
AC142086.1	-	26.183	20.8446
-	-	4.62093
-	-	84.1961	82.2554
LOC100130943	-	9.93902	15.2788
LOC100130880	-	6.58161
ZNF749	Zinc finger protein 749 [Source:UniProtKB/Swiss-Prot;Acc:O43361]	6.60933	9.31265
-	-	10.1765	8.18817
RGSL1	regulator of G-protein signaling like 1 (RGSL1), mRNA [Source:RefSeq DNA;Acc:NM_001137669]
ZNF713	Zinc finger protein 713 [Source:UniProtKB/Swiss-Prot;Acc:Q8N859]	99.8682	91.5256
GNG13	Guanine nucleotide-binding protein G(I)/G(S)/G(O) subunit gamma-13 Precursor [Source:UniProtKB/Swiss-Prot;Acc:Q9P2W3]	374.441	344.837
LOC100292810	-	13.3663	11.3448
-	-	3.21625
-	-	23.8608	27.4379
LOC100292295	-	32.4968	27.2147
-	-	28.4426	25.1285
-	-	8.22508	9.6645
LOC100291375	-	5.76536
-	-	35.0135	67.7814
-	-	15.8052	12.4389
-	-	3.44642
-	-	97.9982	115.386
-	-	14.9534	12.9141
LOC100293243	-	502.794	310.98
LOC100133890	-	4.27835
SLC16A5	Monocarboxylate transporter 6 (MCT 6)(Monocarboxylate transporter 5)(MCT 5)(Solute carrier family 16 member 5) [Source:UniProtKB/Swiss-Prot;Acc:O15375]	106.73	98.3432
-	-	24.3423	24.3724
AC016586.1	Putative uncharacterized protein UNQ9165/PRO28630 Precursor [Source:UniProtKB/Swiss-Prot;Acc:Q6UXU0]	32.9034	24.564
-	-	41.9376	36.7822
-	-	37.4558	32.1137
LOC100130751	-
-	-	52.4464	30.0423
ARMS2	age-related maculopathy susceptibility 2 (ARMS2), nuclear gene encoding mitochondrial protein, mRNA [Source:RefSeq DNA;Acc:NM_001099667]
AL096711.9	Uncharacterized protein C6orf174 Precursor [Source:UniProtKB/Swiss-Prot;Acc:Q5TF21]	19.7719	14.7464
AMIGO2	Amphoterin-induced protein 2 Precursor (AMIGO-2)(Alivin-1)(Differentially expressed in gastric adenocarcinomas)(DEGA) [Source:UniProtKB/Swiss-Prot;Acc:Q86SJ2]	663.097	1420.21
-	-	5.20335
CLTA	Clathrin light chain A (Lca) [Source:UniProtKB/Swiss-Prot;Acc:P09496]	1905.48	4908.21
-	-
-	-	27.1353	48.1025
LOC100292224	-	18.8737	14.0802
-	-	240.542	189.792
AC096767.1	Ig kappa chain V-III region VH Precursor; Fragment [Source:UniProtKB/Swiss-Prot;Acc:P04434]	15.2371	14.0836
-	-	43.7945	35.4404
-	-	26.5797	22.6022
LOC100291183	-	31.3913	28.2825
-	-	6.21862	5.57984
AC137056.2	cDNA FLJ34659 fis, clone KIDNE2018863 [Source:UniProtKB/TrEMBL;Acc:Q8NAW3]	15.2015	14.9544
LOC100128789	-
-	-
-	-	42.3335	33.4063
-	-	4.56355	8.36893
-	-
-	-	10.6057	11.8165
-	-
LOC100131389	-	24.6534	20.089
-	-	15.0983	21.0878
-	-	12.0005	23.3228
-	-	14.4714	11.1421
-	-
MAST4	Microtubule-associated serine/threonine-protein kinase 4 (EC 2.7.11.1) [Source:UniProtKB/Swiss-Prot;Acc:O15021]	208.116	194.71
EGFL10	Protein eyes shut homolog Precursor (Protein spacemaker homolog)(EGF-like domain-containing protein 10)(EGF-like domain-containing protein 11) [Source:UniProtKB/Swiss-Prot;Acc:Q5T1H1]
AC010974.2	Nck-associated protein 5 (NAP-5)(Peripheral clock protein) [Source:UniProtKB/Swiss-Prot;Acc:O14513]	5.68757
SMURF2	E3 ubiquitin-protein ligase SMURF2 (hSMURF2)(EC 6.3.2.-)(SMAD ubiquitination regulatory factor 2)(SMAD-specific E3 ubiquitin-protein ligase 2) [Source:UniProtKB/Swiss-Prot;Acc:Q9HAU4]	52.2645	193.76
MID2	Midline-2 (Midin-2)(Midline defect 2)(Tripartite motif-containing protein 1)(RING finger protein 60) [Source:UniProtKB/Swiss-Prot;Acc:Q9UJV3]	40.4122	65.5546
BMP15	Bone morphogenetic protein 15 Precursor (BMP-15)(Growth/differentiation factor 9B)(GDF-9B) [Source:UniProtKB/Swiss-Prot;Acc:O95972]	4.51863	4.71137
CCL17	C-C motif chemokine 17 Precursor (Small-inducible cytokine A17)(Thymus and activation-regulated chemokine)(CC chemokine TARC) [Source:UniProtKB/Swiss-Prot;Acc:Q92583]	45.1395	87.6002
DSPP	Dentin sialophosphoprotein Precursor [Contains Dentin phosphoprotein(Dentin phosphophoryn)(DPP);Dentin sialoprotein(DSP)] [Source:UniProtKB/Swiss-Prot;Acc:Q9NZW4]	4.01121
COL8A2	Collagen alpha-2(VIII) chain Precursor (Endothelial collagen) [Source:UniProtKB/Swiss-Prot;Acc:P25067]	180.564	123.454
SLITRK3	SLIT and NTRK-like protein 3 Precursor [Source:UniProtKB/Swiss-Prot;Acc:O94933]	2.99638	6.44064
KDELR3	ER lumen protein retaining receptor 3 (KDEL endoplasmic reticulum protein retention receptor 3)(KDEL receptor 3) [Source:UniProtKB/Swiss-Prot;Acc:O43731]	1193.48	1457.83
B3GALT1	Beta-1,3-galactosyltransferase 1 (Beta-1,3-GalTase 1)(Beta3GalT1)(EC 2.4.1.-)(UDP-galactose:beta-N-acetyl-glucosamine-beta-1,3-galactosyltransferase 1) [Source:UniProtKB/Swiss-Prot;Acc:Q9Y5Z6]	4.92182
MADCAM1	Mucosal addressin cell adhesion molecule 1 Precursor (MAdCAM-1)(hMAdCAM-1) [Source:UniProtKB/Swiss-Prot;Acc:Q13477]	40.6297	37.1249
MPP2	MAGUK p55 subfamily member 2 (Protein MPP2)(Discs large homolog 2) [Source:UniProtKB/Swiss-Prot;Acc:Q14168]	70.9655	77.3132
LIFR	Leukemia inhibitory factor receptor Precursor (LIF receptor)(LIF-R)(CD118 antigen) [Source:UniProtKB/Swiss-Prot;Acc:P42702]	103.549	97.6833
ATP4B	Potassium-transporting ATPase subunit beta (Proton pump beta chain)(Gastric H(+)/K(+) ATPase subunit beta) [Source:UniProtKB/Swiss-Prot;Acc:P51164]	434.85	937.231
GRIP1	Glutamate receptor-interacting protein 1 (GRIP1 protein) [Source:UniProtKB/Swiss-Prot;Acc:Q9Y3R0]	10.3903	10.4343
STX11	Syntaxin-11 [Source:UniProtKB/Swiss-Prot;Acc:O75558]	55.4664	86.1335
AGPAT6	1-acyl-sn-glycerol-3-phosphate acyltransferase zeta Precursor (EC 2.3.1.51)(1-AGP acyltransferase 6)(1-AGPAT 6)(Lysophosphatidic acid acyltransferase zeta)(LPAAT-zeta) [Source:UniProtKB/Swiss-Prot;Acc:Q86UL3]	336.993	558.926
GRIN3A	Glutamate [NMDA] receptor subunit 3A Precursor (N-methyl-D-aspartate receptor subtype NR3A)(NMDAR-L) [Source:UniProtKB/Swiss-Prot;Acc:Q8TCU5]
SLC17A7	Vesicular glutamate transporter 1 (VGluT1)(Solute carrier family 17 member 7)(Brain-specific Na(+)-dependent inorganic phosphate cotransporter) [Source:UniProtKB/Swiss-Prot;Acc:Q9P2U7]	41.9376	41.0049
VEZT	Vezatin [Source:UniProtKB/Swiss-Prot;Acc:Q9HBM0]	430.297	510.641
ANXA1	Annexin A1 (Annexin-1)(Annexin I)(Lipocortin I)(Calpactin II)(Chromobindin-9)(p35)(Phospholipase A2 inhibitory protein) [Source:UniProtKB/Swiss-Prot;Acc:P04083]	8708.81	14771.6
AL596087.11	-	843.144	796.233
-	-	147.547	131.674
CDC2L2	PITSLRE serine/threonine-protein kinase CDC2L2 (EC 2.7.11.22)(Cell division cycle 2-like protein kinase 2)(Galactosyltransferase-associated protein kinase p58/GTA)(CDK11) [Source:UniProtKB/Swiss-Prot;Acc:Q9UQ88]	26.3414	35.0834
AP005482.2	Putative uncharacterized protein ENSP00000383356 [Source:UniProtKB/TrEMBL;Acc:A8MV45]
LOC100293897	-	20.5612	19.3993
-	-
BMI1	Polycomb complex protein BMI-1 (Polycomb group RING finger protein 4)(RING finger protein 51) [Source:UniProtKB/Swiss-Prot;Acc:P35226]	279.266	626.788
HIST1H2BA	Histone H2B type 1-A (Histone H2B, testis)(Testis-specific histone H2B) [Source:UniProtKB/Swiss-Prot;Acc:Q96A08]	10.5913	11.9414
PMCH	Pro-MCH Precursor [Contains Neuropeptide-glycine-glutamic acid(Neuropeptide G-E)(NGE);Neuropeptide-glutamic acid-isoleucine(Neuropeptide E-I)(NEI);Melanin-concentrating hormone(MCH)] [Source:UniProtKB/Swiss-Prot;Acc:P20382]	10.2255	13.3173
INHA	Inhibin alpha chain Precursor [Source:UniProtKB/Swiss-Prot;Acc:P05111]	50.2927	46.1675
NOG	Noggin Precursor [Source:UniProtKB/Swiss-Prot;Acc:Q13253]	31.5621	70.1886
RS1	Retinoschisin Precursor (X-linked juvenile retinoschisis protein) [Source:UniProtKB/Swiss-Prot;Acc:O15537]	12.6358	10.9492
TNFSF13B	Tumor necrosis factor ligand superfamily member 13B (TNF- and APOL-related leukocyte expressed ligand 1)(TALL-1)(B lymphocyte stimulator)(BLyS)(B cell-activating factor)(BAFF)(Dendritic cell-derived TNF-like molecule)(CD257 antigen) [Contains Tumor necrosis factor ligand superfamily member 13b, membrane form;Tumor necrosis factor ligand superfamily member 13b, soluble form] [Source:UniProtKB/Swis…	8.32651	25.0796
LANCL1	LanC-like protein 1 (40 kDa erythrocyte membrane protein)(p40) [Source:UniProtKB/Swiss-Prot;Acc:O43813]	1121.71	645.76
TRPM2	Transient receptor potential cation channel subfamily M member 2 (EC 3.6.1.13)(Long transient receptor potential channel 2)(LTrpC-2)(LTrpC2)(Transient receptor potential channel 7)(TrpC7)(Estrogen-responsive element-associated gene 1 protein) [Source:UniProtKB/Swiss-Prot;Acc:O94759]	80.3248	99.1229
STX1B2	Syntaxin-1B (Syntaxin-1B1)(Syntaxin-1B2) [Source:UniProtKB/Swiss-Prot;Acc:P61266]	27.439	24.2748
KCNJ9	G protein-activated inward rectifier potassium channel 3 (GIRK3)(Potassium channel, inwardly rectifying subfamily J member 9)(Inwardly rectifier K(+) channel Kir3.3) [Source:UniProtKB/Swiss-Prot;Acc:Q92806]	5.7228
GRIN2B	Glutamate [NMDA] receptor subunit epsilon-2 Precursor (N-methyl D-aspartate receptor subtype 2B)(NMDAR2B)(NR2B)(N-methyl-D-aspartate receptor subunit 3)(hNR3)(NR3) [Source:UniProtKB/Swiss-Prot;Acc:Q13224]	7.43569	7.31199
AC127457.2	Myosin regulatory light chain 2, skeletal muscle isoform (Fast skeletal myosin light chain 2)(MLC2B) [Source:UniProtKB/Swiss-Prot;Acc:Q96A32]	638.962	2593.21
RP2	Protein XRP2 [Source:UniProtKB/Swiss-Prot;Acc:O75695]	324.796	331.421
CNTN1	Contactin-1 Precursor (Neural cell surface protein F3)(Glycoprotein gp135) [Source:UniProtKB/Swiss-Prot;Acc:Q12860]	5.24869
ORMDL1	ORM1-like protein 1 (Adoplin-1) [Source:UniProtKB/Swiss-Prot;Acc:Q9P0S3]	665.675	1024.32
SLITRK6	SLIT and NTRK-like protein 6 Precursor [Source:UniProtKB/Swiss-Prot;Acc:Q9H5Y7]	38.4988	25.9056
GPR173	Probable G-protein coupled receptor 173 (Super conserved receptor expressed in brain 3) [Source:UniProtKB/Swiss-Prot;Acc:Q9NS66]	106.775	100.445
CEND1	Cell cycle exit and neuronal differentiation protein 1 (BM88 antigen) [Source:UniProtKB/Swiss-Prot;Acc:Q8N111]	69.9427	66.7784
AIM1	Absent in melanoma 1 protein [Source:UniProtKB/Swiss-Prot;Acc:Q9Y4K1]	288.312	72.9492
AC111155.1	-	1929.47	2734.42
-	-	8.04175
-	-	5.26073	6.50548
-	-	87.6474	80.809
-	-	3.60567
-	-	44.4487	49.2411
KLK9	Kallikrein-9 Precursor (EC 3.4.21.-)(Kallikrein-like protein 3)(KLK-L3) [Source:UniProtKB/Swiss-Prot;Acc:Q9UKQ9]	156.789	127.033
IL1F10	Interleukin-1 family member 10 (IL-1F10)(Interleukin-1 receptor antagonist-like FIL1 theta)(Interleukin-1 theta)(IL-1 theta)(FIL1 theta)(Interleukin-1 HY2)(IL-1HY2) [Source:UniProtKB/Swiss-Prot;Acc:Q8WWZ1]	20.9195	25.4507
IFNA2	Interferon alpha-2 Precursor (Interferon alpha-A)(LeIF A) [Source:UniProtKB/Swiss-Prot;Acc:P01563]	16.4482	24.0777
F10	Coagulation factor X Precursor (EC 3.4.21.6)(Stuart factor)(Stuart-Prower factor) [Contains Factor X light chain;Factor X heavy chain;Activated factor Xa heavy chain] [Source:UniProtKB/Swiss-Prot;Acc:P00742]	16.8112	12.9019
FGL1	Fibrinogen-like protein 1 Precursor (Hepatocyte-derived fibrinogen-related protein 1)(HFREP-1)(Hepassocin)(Liver fibrinogen-related protein 1)(LFIRE-1)(HP-041) [Source:UniProtKB/Swiss-Prot;Acc:Q08830]	15.6145	12.3262
NEIL2	Endonuclease VIII-like 2 (Nei-like 2)(EC 3.2.2.-)(EC 4.2.99.18)(DNA glycosylase/AP lyase Neil2)(DNA-(apurinic or apyrimidinic site) lyase Neil2)(NEH2) [Source:UniProtKB/Swiss-Prot;Acc:Q969S2]	332.231	363.74
TNFSF15	Tumor necrosis factor ligand superfamily member 15 (Vascular endothelial cell growth inhibitor)(TNF ligand-related molecule 1) [Contains Tumor necrosis factor ligand superfamily member 15, membrane form;Tumor necrosis factor ligand superfamily member 15, secreted form] [Source:UniProtKB/Swiss-Prot;Acc:O95150]	15.7914	17.5324
SCAMP1	Secretory carrier-associated membrane protein 1 (Secretory carrier membrane protein 1) [Source:UniProtKB/Swiss-Prot;Acc:O15126]	126.549	153.625
SLC12A2	Solute carrier family 12 member 2 (Bumetanide-sensitive sodium-(potassium)-chloride cotransporter 1)(Basolateral Na-K-Cl symporter) [Source:UniProtKB/Swiss-Prot;Acc:P55011]	81.8368	62.6369
SLC5A4	Low affinity sodium-glucose cotransporter (Sodium/glucose cotransporter 3)(Na(+)/glucose cotransporter 3)(Solute carrier family 5 member 4) [Source:UniProtKB/Swiss-Prot;Acc:Q9NY91]	3.66907
GGCX	Vitamin K-dependent gamma-carboxylase (EC 6.4.-.-)(Gamma-glutamyl carboxylase)(Vitamin K gamma glutamyl carboxylase) [Source:UniProtKB/Swiss-Prot;Acc:P38435]	52.6497	29.0866
EMD	Emerin [Source:UniProtKB/Swiss-Prot;Acc:P50402]	808.965	1135.43
ERVWE1	HERV-W_7q21.2 provirus ancestral Env polyprotein Precursor (Envelope polyprotein gPr73)(HERV-7q Envelope protein)(HERV-W envelope protein)(Syncytin)(Syncytin-1)(Enverin)(Env-W) [Contains Surface protein(SU)(gp50);Transmembrane protein(TM)(gp24)] [Source:UniProtKB/Swiss-Prot;Acc:Q9UQF0]	14.3667	12.4402
ATP9B	Probable phospholipid-transporting ATPase IIB (EC 3.6.3.1)(ATPase class II type 9B) [Source:UniProtKB/Swiss-Prot;Acc:O43861]	20.7237	19.3004
VN1R2	Vomeronasal type-1 receptor 2 (V1r-like receptor 2)(hGPCR25) [Source:UniProtKB/Swiss-Prot;Acc:Q8NFZ6]	12.2524	6.26835
TM7SF4	Transmembrane 7 superfamily member 4 (Dendritic cell-specific transmembrane protein)(DC-STAMP)(IL-4-induced protein)(FIND) [Source:UniProtKB/Swiss-Prot;Acc:Q9H295]	3.30608
PAQR6	Progestin and adipoQ receptor family member 6 (Progestin and adipoQ receptor family member VI) [Source:UniProtKB/Swiss-Prot;Acc:Q6TCH4]	20.5043	10.5635
SLC39A3	Zinc transporter ZIP3 (Zrt- and Irt-like protein 3)(ZIP-3)(Solute carrier family 39 member 3) [Source:UniProtKB/Swiss-Prot;Acc:Q9BRY0]	399.497	338.627
CDH20	Cadherin-20 Precursor [Source:UniProtKB/Swiss-Prot;Acc:Q9HBT6]	4.16209
AC055839.9	NLRP1 protein [Source:UniProtKB/TrEMBL;Acc:Q96AM0]	5.33661
AC007250.2	-	1438.39	3091.27
-	-	26.3928	24.2172
-	-	111.389	125.471
-	-	16.8228	18.9439
LOC100293668	-	18.8039	6.68789
SRGN	Serglycin Precursor (Secretory granule proteoglycan core protein)(Platelet proteoglycan core protein)(P.PG)(Hematopoetic proteoglycan core protein) [Source:UniProtKB/Swiss-Prot;Acc:P10124]		6.952
IFNK	Interferon kappa Precursor (IFN-kappa) [Source:UniProtKB/Swiss-Prot;Acc:Q9P0W0]	5.59773
BMP10	Bone morphogenetic protein 10 Precursor (BMP-10) [Source:UniProtKB/Swiss-Prot;Acc:O95393]	13.3029	10.5406
ADAMTS19	A disintegrin and metalloproteinase with thrombospondin motifs 19 Precursor (ADAMTS-19)(ADAM-TS 19)(ADAM-TS19)(EC 3.4.24.-) [Source:UniProtKB/Swiss-Prot;Acc:Q8TE59]
OPTC	Opticin Precursor (Oculoglycan) [Source:UniProtKB/Swiss-Prot;Acc:Q9UBM4]	30.9946	27.3982
PNCK	Calcium/calmodulin-dependent protein kinase type 1B (EC 2.7.11.17)(CaM kinase I beta)(CaM kinase IB)(CaM-KI beta)(CaMKI-beta)(Pregnancy up-regulated non-ubiquitously-expressed CaM kinase) [Source:UniProtKB/Swiss-Prot;Acc:Q6P2M8]	234.122	172.5
ZIC4	Zinc finger protein ZIC 4 (Zinc finger protein of the cerebellum 4) [Source:UniProtKB/Swiss-Prot;Acc:Q8N9L1]	8.98157	5.46516
CD163	Scavenger receptor cysteine-rich type 1 protein M130 Precursor (Hemoglobin scavenger receptor)(CD163 antigen) [Contains Soluble CD163(sCD163)] [Source:UniProtKB/Swiss-Prot;Acc:Q86VB7]
IL18RAP	Interleukin-18 receptor accessory protein Precursor (IL-18 receptor accessory protein)(IL-18RAcP)(Interleukin-18 receptor accessory protein-like)(IL-18Rbeta)(IL-1R accessory protein-like)(IL-1RAcPL)(Accessory protein-like)(AcPL)(IL-1R7)(CD218 antigen-like family member B)(CDw218b)(CD218b antigen) [Source:UniProtKB/Swiss-Prot;Acc:O95256]	4.426
SCN5A	Sodium channel protein type 5 subunit alpha (Sodium channel protein type V subunit alpha)(Voltage-gated sodium channel subunit alpha Nav1.5)(Sodium channel protein cardiac muscle subunit alpha)(HH1) [Source:UniProtKB/Swiss-Prot;Acc:Q14524]	119.81	137.478
PPP1R3A	Protein phosphatase 1 regulatory subunit 3A (Protein phosphatase 1 glycogen-associated regulatory subunit)(Protein phosphatase type-1 glycogen targeting subunit) [Source:UniProtKB/Swiss-Prot;Acc:Q16821]
CNGA4	Cyclic nucleotide-gated cation channel alpha-4 (CNG channel alpha-4)(CNG-4)(CNG4) [Source:UniProtKB/Swiss-Prot;Acc:Q8IV77]	3.52508
CDH10	Cadherin-10 Precursor (T2-cadherin) [Source:UniProtKB/Swiss-Prot;Acc:Q9Y6N8]	2.98801
MYH13	Myosin-13 (Myosin heavy chain 13)(Myosin heavy chain, skeletal muscle, extraocular)(MyHC-eo) [Source:UniProtKB/Swiss-Prot;Acc:Q9UKX3]	5.57838	6.2215
GPR97	Probable G-protein coupled receptor 97 Precursor (G-protein coupled receptor PGR26) [Source:UniProtKB/Swiss-Prot;Acc:Q86Y34]	14.3093	21.0457
CLEC14A	C-type lectin domain family 14 member A Precursor (Epidermal growth factor receptor 5)(EGFR-5) [Source:UniProtKB/Swiss-Prot;Acc:Q86T13]	3.24268
CDH22	Cadherin-22 Precursor (Pituitary and brain cadherin)(PB-cadherin) [Source:UniProtKB/Swiss-Prot;Acc:Q9UJ99]	3.51584
CADM3	Cell adhesion molecule 3 Precursor (Immunoglobulin superfamily member 4B)(Nectin-like protein 1)(TSLC1-like protein 1)(Synaptic cell adhesion molecule 3)(Brain immunoglobulin receptor) [Source:UniProtKB/Swiss-Prot;Acc:Q8N126]	34.6307	33.3141
CLEC4E	C-type lectin domain family 4 member E (C-type lectin superfamily member 9)(Macrophage-inducible C-type lectin) [Source:UniProtKB/Swiss-Prot;Acc:Q9ULY5]
LILRA4	Leukocyte immunoglobulin-like receptor subfamily A member 4 Precursor (Immunoglobulin-like transcript 7)(ILT-7)(CD85 antigen-like family member G)(CD85g antigen) [Source:UniProtKB/Swiss-Prot;Acc:P59901]	21.5408	17.7207
-	-
LOC100294457	-	27.3696	27.7289
LOC100294061	-	39.2955	34.9132
-	-	39.741	32.2748
AL645728.1	HSPC088 Fragment [Source:UniProtKB/TrEMBL;Acc:Q9P0E8]	140.973	132.9
-	-	9.12321	8.35426
-	-	11.4927	7.14079
CSNK2A2	Casein kinase II subunit alpha' (CK II)(EC 2.7.11.1) [Source:UniProtKB/Swiss-Prot;Acc:P19784]	253.954	222.141
TYROBP	TYRO protein tyrosine kinase-binding protein Precursor (DNAX-activation protein 12)(Killer-activating receptor-associated protein)(KAR-associated protein) [Source:UniProtKB/Swiss-Prot;Acc:O43914]	4.70196	4.8872
C16orf42	UPF0293 protein C16orf42 [Source:UniProtKB/Swiss-Prot;Acc:Q9UJK0]	512.527	885.805
SAT2	Diamine acetyltransferase 2 (EC 2.3.1.57)(Spermidine/spermine N(1)-acetyltransferase 2)(Polyamine N-acetyltransferase 2)(Thialysine N-epsilon-acetyltransferase) [Source:UniProtKB/Swiss-Prot;Acc:Q96F10]	228.155	653.942
TIGD7	Tigger transposable element-derived protein 7 [Source:UniProtKB/Swiss-Prot;Acc:Q6NT04]	5.4172	6.36945
FAM108C1	Abhydrolase domain-containing protein FAM108C1 (EC 3.-.-.-) [Source:UniProtKB/Swiss-Prot;Acc:Q6PCB6]	2181.37	1284.03
PCDH8	Protocadherin-8 Precursor (Arcadlin) [Source:UniProtKB/Swiss-Prot;Acc:O95206]
MRPS25	28S ribosomal protein S25, mitochondrial (S25mt)(MRP-S25) [Source:UniProtKB/Swiss-Prot;Acc:P82663]	21.6945	29.8927
TMEM160	Transmembrane protein 160 [Source:UniProtKB/Swiss-Prot;Acc:Q9NX00]	1278.93	1398.54
C6orf138	Patched domain-containing protein C6orf138 [Source:UniProtKB/Swiss-Prot;Acc:Q6ZW05]	14.5612	41.649
SNRNP27	U4/U6.U5 tri-snRNP-associated protein 3 (U4/U6.U5 tri-snRNP-associated 27 kDa protein)(27K)(Nucleic acid-binding protein RY-1) [Source:UniProtKB/Swiss-Prot;Acc:Q8WVK2]	460.941	1267.49
MEA1	Male-enhanced antigen 1 (MEA-1) [Source:UniProtKB/Swiss-Prot;Acc:Q16626]	847.947	436.934
LDHC	L-lactate dehydrogenase C chain (LDH-C)(EC 1.1.1.27)(LDH testis subunit)(LDH-X)(Cancer/testis antigen 32)(CT32) [Source:UniProtKB/Swiss-Prot;Acc:P07864]	131.307	80.8534
ODF1	Outer dense fiber protein 1 [Source:UniProtKB/Swiss-Prot;Acc:Q14990]	14.8445	12.3734
GINS4	DNA replication complex GINS protein SLD5 (GINS complex subunit 4) [Source:UniProtKB/Swiss-Prot;Acc:Q9BRT9]	275.191	61.4018
GIGYF1	PERQ amino acid-rich with GYF domain-containing protein 1 (GRB10-interacting GYF protein 1) [Source:UniProtKB/Swiss-Prot;Acc:O75420]	22.0571	36.016
ATG3	Autophagy-related protein 3 (APG3-like)(hApg3)(Protein PC3-96) [Source:UniProtKB/Swiss-Prot;Acc:Q9NT62]	325.582	771.991
ALOXE3	Epidermis-type lipoxygenase 3 (e-LOX-3)(EC 1.13.11.-) [Source:UniProtKB/Swiss-Prot;Acc:Q9BYJ1]	24.4691	27.102
SHC3	SHC-transforming protein 3 (Src homology 2 domain-containing-transforming protein C3)(SH2 domain protein C3)(Neuronal Shc)(N-Shc)(Protein Rai) [Source:UniProtKB/Swiss-Prot;Acc:Q92529]	18.2821	35.3848
VPS54	Vacuolar protein sorting-associated protein 54 (Hepatocellular carcinoma protein 8)(HOM-HCC-8)(Tumor antigen SLP-8p) [Source:UniProtKB/Swiss-Prot;Acc:Q9P1Q0]	123.644	266.504
PIK3R5	Phosphoinositide 3-kinase regulatory subunit 5 (PI3-kinase regulatory subunit 5)(PI3-kinase p101 subunit)(PtdIns-3-kinase p101)(p101-PI3K)(Phosphatidylinositol-4,5-bisphosphate 3-kinase regulatory subunit)(PtdIns-3-kinase regulatory subunit)(Protein FOAP-2) [Source:UniProtKB/Swiss-Prot;Acc:Q8WYR1]	18.209	18.2302
CSTF2T	Cleavage stimulation factor 64 kDa subunit, tau variant (CSTF 64 kDa subunit, tau variant)(TauCstF-64)(CF-1 64 kDa subunit, tau variant) [Source:UniProtKB/Swiss-Prot;Acc:Q9H0L4]	92.0178	111.291
PDE5A	cGMP-specific 3',5'-cyclic phosphodiesterase (EC 3.1.4.35)(cGMP-binding cGMP-specific phosphodiesterase)(CGB-PDE) [Source:UniProtKB/Swiss-Prot;Acc:O76074]	14.9158	20.7851
SCGB1A1	Uteroglobin Precursor (Secretoglobin family 1A member 1)(Clara cell phospholipid-binding protein)(CCPBP)(Clara cells 10 kDa secretory protein)(CC10)(Urinary protein 1)(Urine protein 1)(UP1) [Source:UniProtKB/Swiss-Prot;Acc:P11684]	270.418	32.1849
ITGB3	Integrin beta-3 Precursor (Platelet membrane glycoprotein IIIa)(GPIIIa)(CD61 antigen) [Source:UniProtKB/Swiss-Prot;Acc:P05106]	10.7991	12.9707
BAI3	Brain-specific angiogenesis inhibitor 3 Precursor [Source:UniProtKB/Swiss-Prot;Acc:O60242]	5.16488	7.29462
ADAT1	tRNA-specific adenosine deaminase 1 (hADAT1)(EC 3.5.4.-)(tRNA-specific adenosine-37 deaminase) [Source:UniProtKB/Swiss-Prot;Acc:Q9BUB4]	191.184	128.627
ARPP-21	cAMP-regulated phosphoprotein 21 (ARPP-21)(Thymocyte cAMP-regulated phosphoprotein) [Source:UniProtKB/Swiss-Prot;Acc:Q9UBL0]	3.71033
AC005280.3	-	78.4641	62.2728
BNIP2	BCL2/adenovirus E1B 19 kDa protein-interacting protein 2 [Source:UniProtKB/Swiss-Prot;Acc:Q12982]	842.093	1486.65
LLPH	UPF0446 protein C12orf31 [Source:UniProtKB/Swiss-Prot;Acc:Q9BRT6]	278.044	391.201
ZC3H10	Zinc finger CCCH domain-containing protein 10 [Source:UniProtKB/Swiss-Prot;Acc:Q96K80]	43.3159	22.566
STT3A	Dolichyl-diphosphooligosaccharide--protein glycosyltransferase subunit STT3A (Oligosaccharyl transferase subunit STT3A)(STT3-A)(EC 2.4.1.119)(B5)(Integral membrane protein 1)(Transmembrane protein TMC) [Source:UniProtKB/Swiss-Prot;Acc:P46977]	938.786	1016.09
FCHO1	FCH domain only protein 1 [Source:UniProtKB/Swiss-Prot;Acc:O14526]	245.433	179.9
SUMF2	Sulfatase-modifying factor 2 Precursor (C-alpha-formylglycine-generating enzyme 2) [Source:UniProtKB/Swiss-Prot;Acc:Q8NBJ7]	373.447	401.119
CXorf39	Uncharacterized protein CXorf39 [Source:UniProtKB/Swiss-Prot;Acc:Q6PEV8]	326.748	427.732
ECD	Protein SGT1 (hSGT1)(Protein ecdysoneless homolog)(Suppressor of GCR2) [Source:UniProtKB/Swiss-Prot;Acc:O95905]	336.195	865.327
AC021989.8	G-rich RNA sequence binding factor 1 isoform 2 [Source:RefSeq peptide;Acc:NP_001091947]	709.411	658.89
FANCD2	Fanconi anemia group D2 protein (Protein FACD2) [Source:UniProtKB/Swiss-Prot;Acc:Q9BXW9]	51.5297	31.7676
MGAT5	Alpha-1,6-mannosylglycoprotein 6-beta-N-acetylglucosaminyltransferase A (EC 2.4.1.155)(Mannoside acetylglucosaminyltransferase 5)(Alpha-mannoside beta-1,6-N-acetylglucosaminyltransferase)(N-acetylglucosaminyl-transferase V)(GlcNAc-T V)(GNT-V) [Source:UniProtKB/Swiss-Prot;Acc:Q09328]
PRSS35	Inactive serine protease 35 Precursor [Source:UniProtKB/Swiss-Prot;Acc:Q8N3Z0]
COMMD10	COMM domain-containing protein 10 [Source:UniProtKB/Swiss-Prot;Acc:Q9Y6G5]	551.968	598.199
EBF4	Transcription factor COE4 (Early B-cell factor 4)(EBF-4)(Olf-1/EBF-like 4)(O/E-4)(OE-4) [Source:UniProtKB/Swiss-Prot;Acc:Q9BQW3]	38.1714	28.2258
AGTRAP	Type-1 angiotensin II receptor-associated protein (AT1 receptor-associated protein) [Source:UniProtKB/Swiss-Prot;Acc:Q6RW13]	394.783	159.799
CPA4	Carboxypeptidase A4 Precursor (EC 3.4.17.-)(Carboxypeptidase A3) [Source:UniProtKB/Swiss-Prot;Acc:Q9UI42]	347.283	697.393
UBQLN3	Ubiquilin-3 [Source:UniProtKB/Swiss-Prot;Acc:Q9H347]	22.457	18.4798
DNAJC8	DnaJ homolog subfamily C member 8 (Splicing protein spf31) [Source:UniProtKB/Swiss-Prot;Acc:O75937]	812.36	1937.41
APOBEC2	Probable C->U-editing enzyme APOBEC-2 (EC 3.5.4.-) [Source:UniProtKB/Swiss-Prot;Acc:Q9Y235]	15.1866	16.1403
TIA1	Nucleolysin TIA-1 isoform p40 (p40-TIA-1)(RNA-binding protein TIA-1) [Contains Nucleolysin TIA-1 isoform p15(p15-TIA-1)] [Source:UniProtKB/Swiss-Prot;Acc:P31483]	311.106	322.747
SPR	Sepiapterin reductase (SPR)(EC 1.1.1.153) [Source:UniProtKB/Swiss-Prot;Acc:P35270]	362.754	529.148
CTNNA2	Catenin alpha-2 (Alpha-catenin-related protein)(Alpha N-catenin) [Source:UniProtKB/Swiss-Prot;Acc:P26232]	4.33896	8.28818
MEFV	Pyrin (Marenostrin) [Source:UniProtKB/Swiss-Prot;Acc:O15553]	7.6996	5.83632
ZNF800	Zinc finger protein 800 [Source:UniProtKB/Swiss-Prot;Acc:Q2TB10]	175.443	304.205
AC022007.5	Uncharacterized protein ENSP00000373319 (HCG1996542, isoform CRA_c) (cDNA FLJ12198 fis, clone MAMMA1000876) [Source:UniProtKB/TrEMBL;Acc:A6NKE4]	52.4816	60.0057
SDR42E1	3-beta-HSD family protein HSPC105 (EC 1.1.1.-) [Source:UniProtKB/Swiss-Prot;Acc:Q8WUS8]
BMP2K	BMP-2-inducible protein kinase (BIKe)(EC 2.7.11.1) [Source:UniProtKB/Swiss-Prot;Acc:Q9NSY1]	68.6803	237.678
FAM82A2	Regulator of microtubule dynamics protein 3 (RMD-3)(hRMD-3)(Protein FAM82A2)(Protein FAM82C)(Protein tyrosine phosphatase-interacting protein 51)(TCPTP-interacting protein 51)(Cerebral protein 10) [Source:UniProtKB/Swiss-Prot;Acc:Q96TC7]	328.122	577.596
COX16	Cytochrome c oxidase-assembly factor COX16 homolog, mitochondrial Precursor [Source:UniProtKB/Swiss-Prot;Acc:Q9P0S2]	2689.23	2278.84
BEX2	Protein BEX2 (Brain-expressed X-linked protein 2)(hBex2) [Source:UniProtKB/Swiss-Prot;Acc:Q9BXY8]	53.109	146.317
C22orf23	UPF0193 protein EVG1 [Source:UniProtKB/Swiss-Prot;Acc:Q9BZE7]	23.4482	21.6518
C14orf153	UPF0671 protein C14orf153 [Source:UniProtKB/Swiss-Prot;Acc:Q96IL0]	279.192	537.987
GTDC1	Glycosyltransferase-like domain-containing protein 1 (Mat-Xa) [Source:UniProtKB/Swiss-Prot;Acc:Q4AE62]	45.7889	35.4585
KIAA0922	Transmembrane protein 131-like Precursor [Source:UniProtKB/Swiss-Prot;Acc:A2VDJ0]	40.807	49.1838
CRYBA1	Beta-crystallin A3 [Contains Beta-crystallin A3, isoform A1, Delta4 form;Beta-crystallin A3, isoform A1, Delta7 form;Beta-crystallin A3, isoform A1, Delta8 form] [Source:UniProtKB/Swiss-Prot;Acc:P05813]	19.688	17.3221
BOK	Bcl-2-related ovarian killer protein (Hbok) [Source:UniProtKB/Swiss-Prot;Acc:Q9UMX3]	55.5975	43.0143
CNDP1	Beta-Ala-His dipeptidase Precursor (EC 3.4.13.20)(Carnosine dipeptidase 1)(CNDP dipeptidase 1)(Serum carnosinase)(Glutamate carboxypeptidase-like protein 2) [Source:UniProtKB/Swiss-Prot;Acc:Q96KN2]	10.8778	4.54879
MYH15	Myosin-15 (Myosin heavy chain 15) [Source:UniProtKB/Swiss-Prot;Acc:Q9Y2K3]	3.66349
ETAA1	Ewing's tumor-associated antigen 1 (Ewing's tumour-associated antigen 16) [Source:UniProtKB/Swiss-Prot;Acc:Q9NY74]	374.532	478.691
GKN1	Gastrokine-1 Precursor (18 kDa antrum mucosa protein)(AMP-18)(CA11 protein) [Source:UniProtKB/Swiss-Prot;Acc:Q9NS71]	14.114	13.5557
EXOC2	Exocyst complex component 2 (Exocyst complex component Sec5) [Source:UniProtKB/Swiss-Prot;Acc:Q96KP1]	429.064	674.689
SNX8	Sorting nexin-8 [Source:UniProtKB/Swiss-Prot;Acc:Q9Y5X2]	142.362	215.797
SNX5	Sorting nexin-5 [Source:UniProtKB/Swiss-Prot;Acc:Q9Y5X3]	1292.24	1323.19
MAD2L2	Mitotic spindle assembly checkpoint protein MAD2B (MAD2-like 2)(hREV7) [Source:UniProtKB/Swiss-Prot;Acc:Q9UI95]	1025.28	707.067
ARHGEF17	Rho guanine nucleotide exchange factor 17 (164 kDa Rho-specific guanine-nucleotide exchange factor)(p164-RhoGEF)(p164RhoGEF)(Tumor endothelial marker 4) [Source:UniProtKB/Swiss-Prot;Acc:Q96PE2]	61.9635	77.7177
RCVRN	Recoverin (Cancer-associated retinopathy protein)(Protein CAR) [Source:UniProtKB/Swiss-Prot;Acc:P35243]	15.8445	13.1559
PSG11	Pregnancy-specific beta-1-glycoprotein 11 Precursor (PSBG-11)(PSBG-13) [Source:UniProtKB/Swiss-Prot;Acc:Q9UQ72]	13.0061	12.5624
SCARA5	Scavenger receptor class A member 5 (Scavenger receptor hlg) [Source:UniProtKB/Swiss-Prot;Acc:Q6ZMJ2]	5.7774	6.06947
DEGS2	Sphingolipid delta(4)-desaturase/C4-hydroxylase DES2 (EC 1.-.-.-)(EC 1.14.-.-)(Degenerative spermatocyte homolog 2) [Source:UniProtKB/Swiss-Prot;Acc:Q6QHC5]	37.4167	36.746
GRAMD1B	GRAM domain-containing protein 1B [Source:UniProtKB/Swiss-Prot;Acc:Q3KR37]	56.564	53.6848
C17orf87	Transmembrane protein C17orf87 [Source:UniProtKB/Swiss-Prot;Acc:Q6UWF3]
CCDC58	Coiled-coil domain-containing protein 58 [Source:UniProtKB/Swiss-Prot;Acc:Q4VC31]	53.4275	130.583
PRKRIR	52 kDa repressor of the inhibitor of the protein kinase (p58IPK-interacting protein)(58 kDa interferon-induced protein kinase-interacting protein)(P52rIPK)(Death-associated protein 4)(THAP domain-containing protein 0) [Source:UniProtKB/Swiss-Prot;Acc:O43422]	662.688	1036.27
CTSL2	Cathepsin L2 Precursor (EC 3.4.22.43)(Cathepsin V)(Cathepsin U) [Source:UniProtKB/Swiss-Prot;Acc:O60911]	1007.98	492.609
SDF2	Stromal cell-derived factor 2 Precursor (SDF-2) [Source:UniProtKB/Swiss-Prot;Acc:Q99470]	1053.88	1463.95
PODNL1	Podocan-like protein 1 Precursor [Source:UniProtKB/Swiss-Prot;Acc:Q6PEZ8]	67.5941	58.8111
SCAF1	Splicing factor, arginine/serine-rich 19 (Serine arginine-rich pre-mRNA splicing factor SR-A1)(SR-A1)(SR-related-CTD-associated factor)(SCAF) [Source:UniProtKB/Swiss-Prot;Acc:Q9H7N4]	94.1594	106.344
NRSN2	Neurensin-2 [Source:UniProtKB/Swiss-Prot;Acc:Q9GZP1]	17.3964	17.1169
C11orf61	Uncharacterized protein C11orf61 [Source:UniProtKB/Swiss-Prot;Acc:Q6P1R3]	97.2804	148.102
HOXB8	Homeobox protein Hox-B8 (Hox-2D)(Hox-2.4) [Source:UniProtKB/Swiss-Prot;Acc:P17481]	14.6098	12.0607
ADH4	Alcohol dehydrogenase 4 (EC 1.1.1.1)(Alcohol dehydrogenase class II pi chain) [Source:UniProtKB/Swiss-Prot;Acc:P08319]	16.9616	19.9734
TRIM34	Tripartite motif-containing protein 34 (Interferon-responsive finger protein 1)(RING finger protein 21) [Source:UniProtKB/Swiss-Prot;Acc:Q9BYJ4]	153.626	129.523
SLC39A12	Zinc transporter ZIP12 (Zrt- and Irt-like protein 12)(ZIP-12)(Solute carrier family 39 member 12)(LIV-1 subfamily of ZIP zinc transporter 8)(LZT-Hs8) [Source:UniProtKB/Swiss-Prot;Acc:Q504Y0]	9.27688	7.15197
NME7	Nucleoside diphosphate kinase 7 (NDP kinase 7)(NDK 7)(EC 2.7.4.6)(nm23-H7) [Source:UniProtKB/Swiss-Prot;Acc:Q9Y5B8]	188.844	290.153
ZNF473	Zinc finger protein 473 (Zinc finger protein 100 homolog)(Zfp-100) [Source:UniProtKB/Swiss-Prot;Acc:Q8WTR7]	277.657	413.294
PHF10	PHD finger protein 10 (XAP135) [Source:UniProtKB/Swiss-Prot;Acc:Q8WUB8]	498.567	1251.73
LAX1	Lymphocyte transmembrane adapter 1 (Membrane-associated adapter protein LAX)(Linker for activation of X cells) [Source:UniProtKB/Swiss-Prot;Acc:Q8IWV1]	6.32457	7.92043
LRRC29	Leucine-rich repeat-containing protein 29 (F-box and leucine-rich repeat protein 9)(F-box/LRR-repeat protein 9)(F-box protein FBL9) [Source:UniProtKB/Swiss-Prot;Acc:Q8WV35]	30.1815	32.2575
FKBP8	FK506-binding protein 8 (EC 5.2.1.8)(Peptidyl-prolyl cis-trans isomerase)(PPIase)(Rotamase)(38 kDa FK506-binding protein)(hFKBP38)(FKBPR38) [Source:UniProtKB/Swiss-Prot;Acc:Q14318]	36.5991	33.2762
PIGB	GPI mannosyltransferase 3 (EC 2.4.1.-)(GPI mannosyltransferase III)(GPI-MT-III)(Phosphatidylinositol-glycan biosynthesis class B protein)(PIG-B) [Source:UniProtKB/Swiss-Prot;Acc:Q92521]	185.178	197.226
FAIM3	Fas apoptotic inhibitory molecule 3 Precursor (Regulator of Fas-induced apoptosis Toso) [Source:UniProtKB/Swiss-Prot;Acc:O60667]	19.1802	23.0266
PGM3	Phosphoacetylglucosamine mutase (PAGM)(EC 5.4.2.3)(Acetylglucosamine phosphomutase)(N-acetylglucosamine-phosphate mutase)(Phosphoglucomutase 3) [Source:UniProtKB/Swiss-Prot;Acc:O95394]	280.391	355.06
NTF3	Neurotrophin-3 Precursor (NT-3)(Neurotrophic factor)(HDNF)(Nerve growth factor 2)(NGF-2) [Source:UniProtKB/Swiss-Prot;Acc:P20783]	10.6811	9.85567
XYLT2	Xylosyltransferase 2 (EC 2.4.2.26)(Xylosyltransferase II)(XylT-II)(XT-II)(Peptide O-xylosyltransferase 1) [Source:UniProtKB/Swiss-Prot;Acc:Q9H1B5]	103.631	68.8136
CYP2W1	Cytochrome P450 2W1 (EC 1.14.14.-)(CYPIIW1) [Source:UniProtKB/Swiss-Prot;Acc:Q8TAV3]	37.41	26.5789
C6orf206	Uncharacterized protein C6orf206 [Source:UniProtKB/Swiss-Prot;Acc:Q9H1X1]		6.20332
OR10V1	Olfactory receptor 10V1 (Olfactory receptor OR11-256) [Source:UniProtKB/Swiss-Prot;Acc:Q8NGI7]	41.1233	62.1195
ZCSL3	DnaJ homolog subfamily C member 24 (DPH4 homolog)(CSL-type zinc finger-containing protein 3) [Source:UniProtKB/Swiss-Prot;Acc:Q6P3W2]	85.8187	352.122
OR2AG1	Olfactory receptor 2AG1 (Olfactory receptor OR11-79)(HT3) [Source:UniProtKB/Swiss-Prot;Acc:Q9H205]	3.51584	8.75689
ACTBL2	Beta-actin-like protein 2 (Kappa-actin) [Source:UniProtKB/Swiss-Prot;Acc:Q562R1]	35.9348	112.892
RP11-179H18.5	-	9095.5	7301.03
RP11-93B14.6	Novel protein (FLJ32154) (HCG2018282) [Source:UniProtKB/TrEMBL;Acc:Q5JT57]	12.2672	12.789
OR4D6	Olfactory receptor 4D6 (Olfactory receptor OR11-250) [Source:UniProtKB/Swiss-Prot;Acc:Q8NGJ1]	92.133	67.1092
MIER2	Mesoderm induction early response protein 2 (Mi-er2) [Source:UniProtKB/Swiss-Prot;Acc:Q8N344]	89.2322	109.24
CCDC61	Coiled-coil domain-containing protein 61 [Source:UniProtKB/Swiss-Prot;Acc:Q9Y6R9]	59.1917	65.2125
APOBEC3H	DNA dC->dU-editing enzyme APOBEC-3H (EC 3.5.4.-)(Apolipoprotein B mRNA-editing enzyme catalytic polypeptide-like 3H)(APOBEC-related protein 10)(ARP-10) [Source:UniProtKB/Swiss-Prot;Acc:Q6NTF7]	6.85842	47.1001
SHANK3	SH3 and multiple ankyrin repeat domains protein 3 (Shank3)(Proline-rich synapse-associated protein 2)(ProSAP2) [Source:UniProtKB/Swiss-Prot;Acc:Q9BYB0]	7.1492	6.28747
RP3-402L9.2	Interactor protein for cytohesin exchange factors 1 (Phosphoinositide-binding protein PIP3-E) [Source:UniProtKB/Swiss-Prot;Acc:Q8WWN9]
KIAA0664	Putative eukaryotic translation initiation factor 3 subunit (eIF-3) [Source:UniProtKB/Swiss-Prot;Acc:O75153]	12.0149	12.429
NAPSB	Aspartyl protease 3 Fragment [Source:UniProtKB/TrEMBL;Acc:Q9UHB3]	7.55195	10.3536
SEBOX	Homeobox protein SEBOX (Skin-, embryo-, brain- and oocyte-specific homeobox)(Homeobox OG-9) [Source:UniProtKB/Swiss-Prot;Acc:Q9HB31]	9.6547	8.09517
ZNF133	Zinc finger protein 133 (Zinc finger protein 150) [Source:UniProtKB/Swiss-Prot;Acc:P52736]	57.7946	86.7728
RP11-251J8.3	-		5.11685
AC009413.2	-	5023.51	2493.51
SEMA5A	Semaphorin-5A Precursor (Semaphorin-F)(Sema F) [Source:UniProtKB/Swiss-Prot;Acc:Q13591]		11.7003
HLA-DMB	Major histocompatibility complex, class II, DM beta [Source:UniProtKB/TrEMBL;Acc:Q5STC4]	9.82834	13.8983
STRBP	Spermatid perinuclear RNA-binding protein [Source:UniProtKB/Swiss-Prot;Acc:Q96SI9]	97.2862	97.7312
TMUB1	Transmembrane and ubiquitin-like domain-containing protein 1 (Ubiquitin-like protein SB144) [Source:UniProtKB/Swiss-Prot;Acc:Q9BVT8]	78.7214	79.5219
WDR63	WD repeat-containing protein 63 (Testis development protein NYD-SP29) [Source:UniProtKB/Swiss-Prot;Acc:Q8IWG1]	8.3293	4.48083
ZYG11B	Protein zyg-11 homolog B [Source:UniProtKB/Swiss-Prot;Acc:Q9C0D3]	584.277	608.398
C14orf43	Uncharacterized protein C14orf43 [Source:UniProtKB/Swiss-Prot;Acc:Q6PJG2]	145.84	119.837
AL353678.11	-	4042.8	2238.12
ATPAF2	ATP synthase mitochondrial F1 complex assembly factor 2 Precursor (ATP12 homolog) [Source:UniProtKB/Swiss-Prot;Acc:Q8N5M1]	278.076	490.396
EMB	Embigin Precursor [Source:UniProtKB/Swiss-Prot;Acc:Q6PCB8]
SDR9C7	Orphan short-chain dehydrogenase/reductase (SDR-O)(RDH-S)(EC 1.1.1.-) [Source:UniProtKB/Swiss-Prot;Acc:Q8NEX9]	44.0135	31.8167
ZSWIM1	Zinc finger SWIM domain-containing protein 1 [Source:UniProtKB/Swiss-Prot;Acc:Q9BR11]	160.314	129.145
KIAA1143	Uncharacterized protein KIAA1143 [Source:UniProtKB/Swiss-Prot;Acc:Q96AT1]	213.686	428.436
CPLX4	Complexin-4 Precursor (Complexin IV)(CPX IV) [Source:UniProtKB/Swiss-Prot;Acc:Q7Z7G2]
C20orf133	MACRO domain-containing protein 2 [Source:UniProtKB/Swiss-Prot;Acc:A1Z1Q3]	11.4381	22.2977
R3HCC1	R3H and coiled-coil domain-containing protein 1 [Source:UniProtKB/Swiss-Prot;Acc:Q9Y3T6]	204.484	171.971
DMXL2	DmX-like protein 2 (Rabconnectin-3) [Source:UniProtKB/Swiss-Prot;Acc:Q8TDJ6]	10.0205	5.28099
ERLIN1	Erlin-1 (Endoplasmic reticulum lipid raft-associated protein 1)(Stomatin-prohibitin-flotillin-HflC/K domain-containing protein 1)(SPFH domain-containing protein 1)(Protein KE04) [Source:UniProtKB/Swiss-Prot;Acc:O75477]	798.351	555.512
YPEL3	Protein yippee-like 3 [Source:UniProtKB/Swiss-Prot;Acc:P61236]	111.162	195.906
C16orf68	Uncharacterized protein C16orf68 [Source:UniProtKB/Swiss-Prot;Acc:Q9BUU2]	59.3301	105.856
LRRC47	Leucine-rich repeat-containing protein 47 [Source:UniProtKB/Swiss-Prot;Acc:Q8N1G4]	1399.1	2060.71
STK33	Serine/threonine-protein kinase 33 (EC 2.7.11.1) [Source:UniProtKB/Swiss-Prot;Acc:Q9BYT3]	7.64457
AC105760.3	Putative uncharacterized protein DKFZp434D0617 Fragment [Source:UniProtKB/TrEMBL;Acc:Q9UFF6]	42.802	38.2362
VAMP7	Vesicle-associated membrane protein 7 (VAMP-7)(Synaptobrevin-like protein 1)(Tetanus-insensitive VAMP)(Ti-VAMP) [Source:UniProtKB/Swiss-Prot;Acc:P51809]	131.754	617.813
GLE1	Nucleoporin GLE1 (hGLE1)(GLE1-like protein) [Source:UniProtKB/Swiss-Prot;Acc:Q53GS7]	169.019	210.865
FILIP1	Filamin-A-interacting protein 1 (FILIP) [Source:UniProtKB/Swiss-Prot;Acc:Q7Z7B0]
LPCAT3	Lysophosphatidylcholine acyltransferase 3 (EC 2.3.1.23)(Membrane-bound O-acyltransferase domain-containing protein 5)(O-acyltransferase domain-containing protein 5) [Source:UniProtKB/Swiss-Prot;Acc:Q6P1A2]	199.125	137.826
MLEC	Malectin Precursor [Source:UniProtKB/Swiss-Prot;Acc:Q14165]	95.3322	180.554
CUX2	Homeobox protein cut-like 2 (Cut-like 2)(Homeobox protein Cux-2) [Source:UniProtKB/Swiss-Prot;Acc:O14529]	51.9136	46.1167
PRSS12	Neurotrypsin Precursor (EC 3.4.21.-)(Serine protease 12)(Motopsin)(Leydin) [Source:UniProtKB/Swiss-Prot;Acc:P56730]	14.088	14.972
ZNF385A	Zinc finger protein 385A (Hematopoietic zinc finger protein)(Retinal zinc finger protein) [Source:UniProtKB/Swiss-Prot;Acc:Q96PM9]	49.4487	40.8664
COX6B2	Cytochrome c oxidase subunit VIb isoform 2 (COX VIb-2)(Cytochrome c oxidase subunit VIb, testis-specific isoform)(Cancer/testis antigen 59)(CT59) [Source:UniProtKB/Swiss-Prot;Acc:Q6YFQ2]	275.298	172.928
FAM81B	Protein FAM81B [Source:UniProtKB/Swiss-Prot;Acc:Q96LP2]
KNDC1	Protein very KIND (Kinase non-catalytic C-lobe domain-containing protein 1)(KIND domain-containing protein 1)(Ras-GEF domain-containing family member 2)(Cerebral protein 9) [Source:UniProtKB/Swiss-Prot;Acc:Q76NI1]
C21orf81	Uncharacterized protein C21orf81 [Source:UniProtKB/Swiss-Prot;Acc:Q8NFU9]	16.7213	9.47745
ZNF282	Zinc finger protein 282 (HTLV-I U5RE-binding protein 1)(HUB-1) [Source:UniProtKB/Swiss-Prot;Acc:Q9UDV7]	21.1839	20.5893
TOR1AIP2	Torsin-1A-interacting protein 2 (Lumenal domain-like LAP1) [Source:UniProtKB/Swiss-Prot;Acc:Q8NFQ8]	43.182	29.687
TTC39C	Tetratricopeptide repeat protein 39C (TPR repeat protein 39C) [Source:UniProtKB/Swiss-Prot;Acc:Q8N584]	32.3552	52.0367
AC016889.28	cDNA FLJ31222 fis, clone KIDNE2004294FLJ31222 protein, isoform CRA_b ; [Source:UniProtKB/TrEMBL;Acc:Q96N93]	43.3909	33.3982
SPATA19	Spermatogenesis-associated protein 19, mitochondrial Precursor (Spermatogenic cell-specific gene 1 protein)(Spergen-1) [Source:UniProtKB/Swiss-Prot;Acc:Q7Z5L4]	12.7718	14.0135
PACSIN3	Protein kinase C and casein kinase substrate in neurons protein 3 (SH3 domain-containing protein 6511)(Endophilin I) [Source:UniProtKB/Swiss-Prot;Acc:Q9UKS6]	907.86	513.128
NME3	Nucleoside diphosphate kinase 3 (NDP kinase 3)(NDK 3)(EC 2.7.4.6)(Nucleoside diphosphate kinase C)(NDPKC)(nm23-H3)(DR-nm23) [Source:UniProtKB/Swiss-Prot;Acc:Q13232]	909.373	677.842
GPR50	Melatonin-related receptor (G protein-coupled receptor 50)(H9) [Source:UniProtKB/Swiss-Prot;Acc:Q13585]		5.18056
PTHLH	Parathyroid hormone-related protein Precursor (PTH-rP)(PTHrP) [Contains PTHrP[1-36];PTHrP[38-94];Osteostatin(PTHrP[107-139])] [Source:UniProtKB/Swiss-Prot;Acc:P12272]	337.066	432.28
COL16A1	Collagen alpha-1(XVI) chain Precursor [Source:UniProtKB/Swiss-Prot;Acc:Q07092]	56.2543	100.401
C4orf27	UPF0609 protein C4orf27 [Source:UniProtKB/Swiss-Prot;Acc:Q9NWY4]	865.419	987.837
SH3BP4	SH3 domain-binding protein 4 (Transferrin receptor-trafficking protein)(EH-binding protein 10) [Source:UniProtKB/Swiss-Prot;Acc:Q9P0V3]	54.4997	41.7507
SERGEF	Secretion-regulating guanine nucleotide exchange factor (Guanine nucleotide exchange factor-related protein)(Deafness locus-associated putative guanine nucleotide exchange factor)(DelGEF) [Source:UniProtKB/Swiss-Prot;Acc:Q9UGK8]	181.798	103.375
C20orf107	Uncharacterized protein C20orf107 Precursor [Source:UniProtKB/Swiss-Prot;Acc:Q5JX69]	4.84638	5.54642
HOXC13	Homeobox protein Hox-C13 (Hox-3G) [Source:UniProtKB/Swiss-Prot;Acc:P31276]	90.3124	84.921
PPAPR5	Lipid phosphate phosphatase-related protein type 5 (EC 3.1.3.-)(Plasticity-related gene 5 protein)(PRG-5)(Phosphatidic acid phosphatase 2d) [Source:UniProtKB/Swiss-Prot;Acc:Q32ZL2]
PRAMEF12	PRAME family member 12 [Source:UniProtKB/Swiss-Prot;Acc:O95522]	9.40518	10.5132
ODZ3	Teneurin-3 (Ten-3)(Tenascin-M3)(Ten-m3)(Protein Odd Oz/ten-m homolog 3) [Source:UniProtKB/Swiss-Prot;Acc:Q9P273]	27.0996	19.4857
LGALS3BP	Galectin-3-binding protein Precursor (Lectin galactoside-binding soluble 3-binding protein)(Mac-2-binding protein)(Mac-2 BP)(MAC2BP)(Tumor-associated antigen 90K)(Basement membrane autoantigen p105) [Source:UniProtKB/Swiss-Prot;Acc:Q08380]	277.954	231.828
C2orf16	Uncharacterized protein C2orf16 [Source:UniProtKB/Swiss-Prot;Acc:Q68DN1]
TUBA4B	Putative tubulin-like protein alpha-4B (Alpha-tubulin 4B) [Source:UniProtKB/Swiss-Prot;Acc:Q9H853]	73.3951	64.3564
LCE2B	Late cornified envelope protein 2B (Late envelope protein 10)(Small proline-rich-like epidermal differentiation complex protein 1B)(Skin-specific protein Xp5) [Source:UniProtKB/Swiss-Prot;Acc:O14633]
DUSP23	Dual specificity protein phosphatase 23 (EC 3.1.3.48)(EC 3.1.3.16)(Low molecular mass dual specificity phosphatase 3)(LDP-3)(VH1-like phosphatase Z) [Source:UniProtKB/Swiss-Prot;Acc:Q9BVJ7]	633.113	508.423
VPS26B	Vacuolar protein sorting-associated protein 26B (Vesicle protein sorting 26B) [Source:UniProtKB/Swiss-Prot;Acc:Q4G0F5]	133.154	152.789
OR1L6	Olfactory receptor 1L6 [Source:UniProtKB/Swiss-Prot;Acc:Q8NGR2]	9.32695	4.59731
OR2M4	Olfactory receptor 2M4 (Olfactory receptor OR1-55)(Olfactory receptor TPCR100)(OST710)(HTPCRX18) [Source:UniProtKB/Swiss-Prot;Acc:Q96R27]	8.99919	9.41787
AC006483.5	-	704.216	920.157
GPRIN1	G protein-regulated inducer of neurite outgrowth 1 (GRIN1) [Source:UniProtKB/Swiss-Prot;Acc:Q7Z2K8]	13.0093	7.07245
NLRP7	NACHT, LRR and PYD domains-containing protein 7 (PYRIN-containing APAF1-like protein 3)(Nucleotide-binding oligomerization domain protein 12) [Source:UniProtKB/Swiss-Prot;Acc:Q8WX94]	2.90978	7.21743
OR51Q1	Olfactory receptor 51Q1 [Source:UniProtKB/Swiss-Prot;Acc:Q8NH59]	33.1168	35.3428
C9orf9	Uncharacterized protein C9orf9 [Source:UniProtKB/Swiss-Prot;Acc:Q96E40]	42.4736	86.2836
C11orf82	Nitric oxide-inducible gene protein [Source:UniProtKB/Swiss-Prot;Acc:Q8IXT1]	110.682	91.9674
CHMP4B	Charged multivesicular body protein 4b (Chromatin-modifying protein 4b)(CHMP4b)(Vacuolar protein-sorting-associated protein 7-2)(SNF7-2)(hSnf7-2)(SNF7 homolog associated with Alix 1)(hVps32) [Source:UniProtKB/Swiss-Prot;Acc:Q9H444]	1311.2	1949.82
AL137229.4	Cyclin-dependent kinase 2-interacting protein [Source:UniProtKB/Swiss-Prot;Acc:Q9BW66]	197.887	268.835
MEF2C	Myocyte-specific enhancer factor 2C [Source:UniProtKB/Swiss-Prot;Acc:Q06413]	4.35056
FAM76B	Protein FAM76B [Source:UniProtKB/Swiss-Prot;Acc:Q5HYJ3]	64.221	97.0506
C2orf83	Folate transporter-like protein DKFZp547H025 [Source:UniProtKB/Swiss-Prot;Acc:Q53S99]	129.854	114.809
POT1	Protection of telomeres protein 1 (hPot1)(POT1-like telomere end-binding protein) [Source:UniProtKB/Swiss-Prot;Acc:Q9NUX5]	134.663	148.078
OR7A10	Olfactory receptor 7A10 (Olfactory receptor OR19-18)(OST027) [Source:UniProtKB/Swiss-Prot;Acc:O76100]	41.8274	42.6923
SMU1	WD40 repeat-containing protein SMU1 (Smu-1 suppressor of mec-8 and unc-52 protein homolog) [Source:UniProtKB/Swiss-Prot;Acc:Q2TAY7]	318.102	411.684
MTIF3	Translation initiation factor IF-3, mitochondrial Precursor (IF-3Mt)(IF3(mt))(IF-3(Mt))(IF3mt) [Source:UniProtKB/Swiss-Prot;Acc:Q9H2K0]	263.339	483.551
PCSK4	Proprotein convertase subtilisin/kexin type 4 Precursor (EC 3.4.21.-)(Proprotein convertase PC4) [Source:UniProtKB/Swiss-Prot;Acc:Q6UW60]	19.7514	10.6184
RARS	Arginyl-tRNA synthetase, cytoplasmic (EC 6.1.1.19)(Arginine--tRNA ligase)(ArgRS) [Source:UniProtKB/Swiss-Prot;Acc:P54136]	1901.73	2898.17
RGP1	Retrograde Golgi transport protein RGP1 homolog [Source:UniProtKB/Swiss-Prot;Acc:Q92546]	23.6496	16.193
AC004957.1	-	5012.33	3352.94
FAM175A	Protein FAM175A (Coiled-coil domain-containing protein 98) [Source:UniProtKB/Swiss-Prot;Acc:Q6UWZ7]	35.364	14.661
SLC16A14	Monocarboxylate transporter 14 (MCT 14)(Solute carrier family 16 member 14) [Source:UniProtKB/Swiss-Prot;Acc:Q7RTX9]	22.883	31.7898
UBXN11	UBX domain-containing protein 11 (UBX domain-containing protein 5)(Socius)(Colorectal tumor-associated antigen COA-1) [Source:UniProtKB/Swiss-Prot;Acc:Q5T124]	13.5492	14.0603
VPS8	Vacuolar protein sorting-associated protein 8 homolog [Source:UniProtKB/Swiss-Prot;Acc:Q8N3P4]	311.284	380.195
C11orf52	Uncharacterized protein C11orf52 [Source:UniProtKB/Swiss-Prot;Acc:Q96A22]	40.3552	38.566
COL6A2	Collagen alpha-2(VI) chain Precursor [Source:UniProtKB/Swiss-Prot;Acc:P12110]	5.20937	7.57789
SCN7A	Sodium channel protein type 7 subunit alpha (Sodium channel protein type VII subunit alpha)(Putative voltage-gated sodium channel subunit alpha Nax)(Sodium channel protein cardiac and skeletal muscle subunit alpha) [Source:UniProtKB/Swiss-Prot;Acc:Q01118]	8.63341	11.6032
AHI1	Jouberin (Abelson helper integration site 1 protein homolog)(AHI-1) [Source:UniProtKB/Swiss-Prot;Acc:Q8N157]	225.45	183.651
MKLN1	Muskelin [Source:UniProtKB/Swiss-Prot;Acc:Q9UL63]	160.644	246.883
CPSF3L	Integrator complex subunit 11 (Int11)(EC 3.1.27.-)(Cleavage and polyadenylation-specific factor 3-like protein)(CPSF3-like protein)(Protein related to CPSF subunits of 68 kDa)(RC-68) [Source:UniProtKB/Swiss-Prot;Acc:Q5TA45]	262.341	294.758
AC022098.9	Paralemmin-3 [Source:UniProtKB/Swiss-Prot;Acc:A6NDB9]	54.8676	49.6952
HELT	Hairy and enhancer of split-related protein HELT (HES/HEY-like transcription factor) [Source:UniProtKB/Swiss-Prot;Acc:A6NFD8]	3.83713
TMPRSS11A	Transmembrane protease, serine 11A (EC 3.4.21.-)(Epidermal type-II transmembrane serine protease)(Airway trypsin-like protease 1)(Esophageal cancer-susceptibility gene 1 protein) [Source:UniProtKB/Swiss-Prot;Acc:Q6ZMR5]	6.61535	6.1699
FAM183A	Protein FAM183A [Source:UniProtKB/Swiss-Prot;Acc:A6NL82]	53.7877	84.2846
C14orf165	Putative uncharacterized protein C14orf165 [Source:UniProtKB/Swiss-Prot;Acc:Q86U02]	10.1913	8.16531
AC105916.4	Putative protein FAM86B-like 1 [Source:UniProtKB/Swiss-Prot;Acc:A6NIG7]	83.4377	75.1286
AC104563.14	-	11832.6	12902.2
FAM131C	Protein FAM131C [Source:UniProtKB/Swiss-Prot;Acc:Q96AQ9]	302.645	321.122
AC106886.3	Coiled-coil domain-containing protein MGC104706 [Source:UniProtKB/Swiss-Prot;Acc:A1A4V9]	19.0117	15.1525
AL049757.14	-	56.9538	45.9494
C10orf141	Coiled-coil domain-containing protein C10orf141 [Source:UniProtKB/Swiss-Prot;Acc:Q6ZSG2]
AC099047.2	-		5.37158
SBK1	Serine/threonine-protein kinase SBK1 (EC 2.7.11.1)(SH3-binding kinase 1) [Source:UniProtKB/Swiss-Prot;Acc:Q52WX2]	2.94179
B3GNT8	UDP-GlcNAc:betaGal beta-1,3-N-acetylglucosaminyltransferase 8 (Beta-1,3-N-acetylglucosaminyltransferase-8)(Beta3Gn-T8)(BGnT-8)(EC 2.4.1.-) [Source:UniProtKB/Swiss-Prot;Acc:Q7Z7M8]	18.826	12.2752
FAM109B	Protein FAM109B [Source:UniProtKB/Swiss-Prot;Acc:Q6ICB4]	74.1885	38.0579
C10orf111	Uncharacterized protein C10orf111 [Source:UniProtKB/Swiss-Prot;Acc:Q8N326]	9.31491	9.63108
BNIP3	BCL2/adenovirus E1B 19 kDa protein-interacting protein 3 [Source:UniProtKB/Swiss-Prot;Acc:Q12983]	620.516	2049.89
C3orf55	Uncharacterized protein C3orf55. Fragment [Source:UniProtKB/TrEMBL;Acc:Q8N6Q6]
AC010614.8	-	2429.2	936.177
CCDC41	Coiled-coil domain-containing protein 41 (Renal carcinoma antigen NY-REN-58) [Source:UniProtKB/Swiss-Prot;Acc:Q9Y592]	37.1433	33.6455
AGR3	Anterior gradient protein 3 homolog Precursor (hAG-3)(AG-3)(AG3)(Breast cancer membrane protein 11) [Source:UniProtKB/Swiss-Prot;Acc:Q8TD06]
SLC24A4	Sodium/potassium/calcium exchanger 4 Precursor (Na(+)/K(+)/Ca(2+)-exchange protein 4)(Solute carrier family 24 member 4) [Source:UniProtKB/Swiss-Prot;Acc:Q8NFF2]	6.54872
DSC3	Desmocollin-3 Precursor (Desmocollin-4)(HT-CP) [Source:UniProtKB/Swiss-Prot;Acc:Q14574]	18.9427	29.0117
ATP13A3	Probable cation-transporting ATPase 13A3 (EC 3.6.3.-)(ATPase family homolog up-regulated in senescence cells 1) [Source:UniProtKB/Swiss-Prot;Acc:Q9H7F0]	47.4881	109.149
POLR1B	DNA-directed RNA polymerase I subunit RPA2 (RNA polymerase I subunit 2)(EC 2.7.7.6)(DNA-directed RNA polymerase I 135 kDa polypeptide)(RPA135) [Source:UniProtKB/Swiss-Prot;Acc:Q9H9Y6]	122.041	151.167
HLA-DMA	HLA class II histocompatibility antigen, DM alpha chain Precursor (MHC class II antigen DMA) [Source:UniProtKB/Swiss-Prot;Acc:P28067]	9.2167	7.67155
PAGE2	G antigen family E member 2 (Prostate-associated gene 2 protein)(PAGE-2) [Source:UniProtKB/Swiss-Prot;Acc:Q7Z2X7]	6.50746	4.65339
AMTN	Amelotin Precursor [Source:UniProtKB/Swiss-Prot;Acc:Q6UX39]	79.4793	28.6359
MON1B	Vacuolar fusion protein MON1 homolog B (HSV-I stimulating-related protein)(HSV-1 stimulation-related gene 1 protein) [Source:UniProtKB/Swiss-Prot;Acc:Q7L1V2]	171.231	148.87
SPDYA	Speedy protein A (Speedy-1)(Spy1)(Rapid inducer of G2/M progression in oocytes A)(RINGO A)(hSpy/Ringo A) [Source:UniProtKB/Swiss-Prot;Acc:Q5MJ70]	45.0713	40.1804
DEFB131	Beta-defensin 131 Precursor (Defensin, beta 131)(Beta-defensin 31)(DEFB-31) [Source:UniProtKB/Swiss-Prot;Acc:P59861]
AL137857.29	-	15.6779	8.68391
AP000708.1	Putative uncharacterized protein MGC39545 [Source:UniProtKB/Swiss-Prot;Acc:Q8IYB0]	19.6992	14.9468
C12orf56	CL056_HUMAN Isoform 2 of Q8IXR9 - Homo sapiens (Human) [Source:UniprotKB/SpliceVariant;Acc:Q8IXR9-2]
RP11-143H17.1	-
HMX2	Homeobox protein HMX2 (Homeobox protein H6 family member 2) [Source:UniProtKB/Swiss-Prot;Acc:A2RU54]	6.05614	7.05072
NOXA1	NADPH oxidase activator 1 (NOX activator 1)(P67phox-like factor)(p51-nox)(NCF2-like protein)(Antigen NY-CO-31) [Source:UniProtKB/Swiss-Prot;Acc:Q86UR1]	127.043	140.511
COMMD6	COMM domain-containing protein 6 [Source:UniProtKB/Swiss-Prot;Acc:Q7Z4G1]	1623.65	2031.47
COL4A5	Collagen alpha-5(IV) chain Precursor [Source:UniProtKB/Swiss-Prot;Acc:P29400]	353.426	564.279
GCNT4	Beta-1,3-galactosyl-O-glycosyl-glycoprotein beta-1,6-N-acetylglucosaminyltransferase 4 (EC 2.4.1.102)(Core 2-branching enzyme 3)(Core2-GlcNAc-transferase 3)(C2GnT3) [Source:UniProtKB/Swiss-Prot;Acc:Q9P109]
OR51L1	Olfactory receptor 51L1 (Olfactory receptor OR11-31) [Source:UniProtKB/Swiss-Prot;Acc:Q8NGJ5]
AL133445.4	UPF0639 protein [Source:UniProtKB/Swiss-Prot;Acc:A6NEE1]	23.6668	22.2159
GAPT	Uncharacterized protein C5orf29 [Source:UniProtKB/Swiss-Prot;Acc:Q8N292]
TRAM1L1	Translocation-associated membrane protein 1-like 1 [Source:UniProtKB/Swiss-Prot;Acc:Q8N609]	7.29127	8.09427
BLOC1S3	Biogenesis of lysosome-related organelles complex 1 subunit 3 (BLOC subunit 3) [Source:UniProtKB/Swiss-Prot;Acc:Q6QNY0]	90.5535	70.8743
RPS6	40S ribosomal protein S6 (Phosphoprotein NP33) [Source:UniProtKB/Swiss-Prot;Acc:P62753]	17519.9	9978.83
RP1-249H1.3	-	1423.86	2198.91
ABI2	Abl interactor 2 (Abelson interactor 2)(Abi-2)(Abl-binding protein 3)(AblBP3)(Arg-binding protein 1)(ArgBP1) [Source:UniProtKB/Swiss-Prot;Acc:Q9NYB9]	133.125	107.687
KANK4	KN motif and ankyrin repeat domain-containing protein 4 (Ankyrin repeat domain-containing protein 38) [Source:UniProtKB/Swiss-Prot;Acc:Q5T7N3]	29.2107	14.1818
ZNF132	Zinc finger protein 132 [Source:UniProtKB/Swiss-Prot;Acc:P52740]
MMP19	Matrix metalloproteinase-19 Precursor (MMP-19)(EC 3.4.24.-)(Matrix metalloproteinase RASI)(MMP-18) [Source:UniProtKB/Swiss-Prot;Acc:Q99542]
LYPLA1	Acyl-protein thioesterase 1 (EC 3.1.2.-)(Lysophospholipase 1)(Lysophospholipase I) [Source:UniProtKB/Swiss-Prot;Acc:O75608]	417.852	930.562
OR5W2	Olfactory receptor 5W2 (Olfactory receptor OR11-155) [Source:UniProtKB/Swiss-Prot;Acc:Q8NH69]	2.92696
SBK2	Putative uncharacterized serine/threonine-protein kinase SgK069 (EC 2.7.11.1)(Sugen kinase 69) [Source:UniProtKB/Swiss-Prot;Acc:P0C263]	22.5871	14.6332
IGLV5-45	Immunoglobulin Lambda light chain V gene segment [Source:IMGT/GENE-DB;Acc:IGLV5-45]	5.4288
BCDIN3D	Probable methyltransferase BCDIN3D (EC 2.1.1.-)(BCDIN3 domain-containing protein) [Source:UniProtKB/Swiss-Prot;Acc:Q7Z5W3]	178.744	169.025
NKAIN3	Sodium/potassium-transporting ATPase subunit beta-1-interacting protein 3 (Na(+)/K(+)-transporting ATPase subunit beta-1-interacting protein 3)(Protein FAM77D) [Source:UniProtKB/Swiss-Prot;Acc:Q8N8D7]
C1orf110	Coiled-coil domain-containing protein C1orf110 [Source:UniProtKB/Swiss-Prot;Acc:Q86UF4]
FAM100B	Protein FAM100B [Source:UniProtKB/Swiss-Prot;Acc:Q8IYN6]	1351.44	1822.45
NRIP2	Nuclear receptor-interacting protein 2 [Source:UniProtKB/Swiss-Prot;Acc:Q9BQI9]	179.14	119.993
OR2A2	Olfactory receptor 2A2 (Olfactory receptor OR7-11) [Source:UniProtKB/Swiss-Prot;Acc:Q6IF42]	3.15886
C2orf80	Uncharacterized protein C2orf80 [Source:UniProtKB/Swiss-Prot;Acc:Q0P641]	4.94502
HMX3	Homeobox protein HMX3 (Homeobox protein H6 family member 3)(Homeobox protein Nkx-5.1) [Source:UniProtKB/Swiss-Prot;Acc:A6NHT5]	18.7538	17.4302
PLA2G4E	Cytosolic phospholipase A2 epsilon (cPLA2-epsilon)(EC 3.1.1.4)(Phospholipase A2 group IVE) [Source:UniProtKB/Swiss-Prot;Acc:Q3MJ16]	9.51028	6.98958
NRN1L	Neuritin-like protein Precursor [Source:UniProtKB/Swiss-Prot;Acc:Q496H8]	20.244	17.4812
CCDC121	Coiled-coil domain-containing protein 121 [Source:UniProtKB/Swiss-Prot;Acc:Q6ZUS5]	9.09827	25.4186
CNTD1	Cyclin N-terminal domain-containing protein 1 [Source:UniProtKB/Swiss-Prot;Acc:Q8N815]
CXorf55	Putative uncharacterized protein CXorf55 [Source:UniProtKB/Swiss-Prot;Acc:Q8N7X1]	4.52744	5.76513
TRIM59	Tripartite motif-containing protein 59 (Tumor suppressor TSBF-1)(RING finger protein 104) [Source:UniProtKB/Swiss-Prot;Acc:Q8IWR1]	4.51304	8.13384
AC112178.2	-	894.727	1123.87
AC021317.19	-	49.576	150.361
FRG2C	Protein FRG2-like-2 (FSHD region gene 2 protein family member C)(HSA3-FRG2) [Source:UniProtKB/Swiss-Prot;Acc:A6NGY1]
IFITM8P	Uncharacterized protein ENSP00000382483 [Source:UniProtKB/TrEMBL;Acc:A8MWN3]	276.416	255.287
TMEM63B	Transmembrane protein 63B [Source:UniProtKB/Swiss-Prot;Acc:Q5T3F8]	51.6894	62.0495
TULP4	Tubby-related protein 4 (Tubby-like protein 4)(Tubby superfamily protein) [Source:UniProtKB/Swiss-Prot;Acc:Q9NRJ4]	4.32414	4.7153
FOXJ1	Forkhead box protein J1 (Forkhead-related protein FKHL13)(Hepatocyte nuclear factor 3 forkhead homolog 4)(HFH-4) [Source:UniProtKB/Swiss-Prot;Acc:Q92949]	14.7645	15.9544
DNMT3A	DNA (cytosine-5)-methyltransferase 3A (Dnmt3a)(EC 2.1.1.37)(DNA methyltransferase HsaIIIA)(DNA MTase HsaIIIA)(M.HsaIIIA) [Source:UniProtKB/Swiss-Prot;Acc:Q9Y6K1]	242.243	224.229
ZNF271	ZN271_HUMAN Isoform 2 of Q14591 - Homo sapiens (Human) [Source:UniprotKB/SpliceVariant;Acc:Q14591-2]	129.365	530.001
SERPINA13	Serpin A13 Precursor [Source:UniProtKB/Swiss-Prot;Acc:Q6UXR4]	4.26073	5.17355
RP11-404O13.2	-	44.202	89.7856
C5orf38	Protein CEI Precursor (Coordinated expression to IRAX2 protein) [Source:UniProtKB/Swiss-Prot;Acc:Q86SI9]	500.636	1046.95
CD300E	CMRF35-like molecule 2 Precursor (CLM-2)(CMRF35-A5)(Immune receptor expressed on myeloid cells 2)(IREM-2)(CD300 antigen-like family member E)(CD300e antigen) [Source:UniProtKB/Swiss-Prot;Acc:Q496F6]
AC010760.8	-	12.9455	9.50736
AL022345.4	-	651.919	450.678
CD44	CD44 antigen Precursor (Phagocytic glycoprotein I)(PGP-I)(PGP-1)(HUTCH-I)(Extracellular matrix receptor III)(ECMR-III)(GP90 lymphocyte homing/adhesion receptor)(Hermes antigen)(Hyaluronate receptor)(Heparan sulfate proteoglycan)(Epican)(CDw44)(CD44 antigen) [Source:UniProtKB/Swiss-Prot;Acc:P16070]	239.281	406.495
OR6A2	Olfactory receptor 6A2 (Olfactory receptor OR11-83)(Olfactory receptor 11-55)(OR11-55)(hP2 olfactory receptor) [Source:UniProtKB/Swiss-Prot;Acc:O95222]
KIAA1109	Uncharacterized protein KIAA1109 (Fragile site-associated protein) [Source:UniProtKB/Swiss-Prot;Acc:Q2LD37]	14.4505	31.5074
DUSP28	Dual specificity phosphatase 28 (EC 3.1.3.48)(EC 3.1.3.16) [Source:UniProtKB/Swiss-Prot;Acc:Q4G0W2]	108.918	70.1281
H2AFX	Histone H2A.x (H2a/x) [Source:UniProtKB/Swiss-Prot;Acc:P16104]	1035.08	1758.05
TP53I3	Putative quinone oxidoreductase (EC 1.-.-.-)(Tumor protein p53-inducible protein 3)(p53-induced gene 3 protein) [Source:UniProtKB/Swiss-Prot;Acc:Q53FA7]	77.1428	47.7332
C2orf66	Uncharacterized protein C2orf66 Precursor [Source:UniProtKB/Swiss-Prot;Acc:Q6UXQ4]	5.15049	5.0948
AL132661.32	Putative uncharacterized protein FLJ36797 [Source:UniProtKB/Swiss-Prot;Acc:Q8N9P0]	5.13672	7.61254
FOXR1	Forkhead box protein R1 (Forkhead box protein N5) [Source:UniProtKB/Swiss-Prot;Acc:Q6PIV2]
HIGD2BP	HIG1 domain family member 2B (HIG1 domain family member 2B pseudogene) [Source:UniProtKB/Swiss-Prot;Acc:Q4VC39]	791.097	787.706
C10orf122	Putative uncharacterized protein C10orf122 [Source:UniProtKB/Swiss-Prot;Acc:Q5VZQ5]	3.50703	6.04505
AC051619.7	-	6.64178	9.5289
AC018946.12	-	823.227	820.774
AL356983.33	-	11722	6852.27
SMPDL3A	Acid sphingomyelinase-like phosphodiesterase 3a Precursor (ASM-like phosphodiesterase 3a)(EC 3.1.4.-) [Source:UniProtKB/Swiss-Prot;Acc:Q92484]	45.5863	52.8192
NFAT5	Nuclear factor of activated T-cells 5 (NF-AT5)(T-cell transcription factor NFAT5)(Tonicity-responsive enhancer-binding protein)(TonE-binding protein)(TonEBP) [Source:UniProtKB/Swiss-Prot;Acc:O94916]	274.87	614.952
OR5AP2	Olfactory receptor 5AP2 [Source:UniProtKB/Swiss-Prot;Acc:Q8NGF4]	15.8802	11.8528
C7orf47	Putative uncharacterized protein C7orf47 [Source:UniProtKB/Swiss-Prot;Acc:Q8TAP8]	1344.31	839.349
SUPT3H	Transcription initiation protein SPT3 homolog (SPT3-like protein) [Source:UniProtKB/Swiss-Prot;Acc:O75486]	16.42	21.9159
C6orf141	Uncharacterized protein C6orf141 [Source:UniProtKB/Swiss-Prot;Acc:Q5SZD1]	61.4909	28.8671
ZDHHC7	Palmitoyltransferase ZDHHC7 (EC 2.3.1.-)(Zinc finger DHHC domain-containing protein 7)(DHHC-7)(Zinc finger protein 370) [Source:UniProtKB/Swiss-Prot;Acc:Q9NXF8]	108.143	157.827
XRCC4	DNA repair protein XRCC4 (X-ray repair cross-complementing protein 4) [Source:UniProtKB/Swiss-Prot;Acc:Q13426]	157.309	226.926
ACP1	Low molecular weight phosphotyrosine protein phosphatase (LMW-PTPase)(LMW-PTP)(EC 3.1.3.48)(Low molecular weight cytosolic acid phosphatase)(EC 3.1.3.2)(Red cell acid phosphatase 1)(Adipocyte acid phosphatase) [Source:UniProtKB/Swiss-Prot;Acc:P24666]	1409.29	1687.35
CCDC66	Coiled-coil domain-containing protein 66 [Source:UniProtKB/Swiss-Prot;Acc:A2RUB6]	29.5761	78.4183
KLHL28	Kelch-like protein 28 (BTB/POZ domain-containing protein 5) [Source:UniProtKB/Swiss-Prot;Acc:Q9NXS3]	163.797	235.966
SYCE1	Synaptonemal complex central element protein 1 (Cancer/testis antigen 76)(CT76) [Source:UniProtKB/Swiss-Prot;Acc:Q8N0S2]	49.1117	39.5186
GAA	Lysosomal alpha-glucosidase Precursor (EC 3.2.1.20)(Acid maltase)(Aglucosidase alfa) [Contains 76 kDa lysosomal alpha-glucosidase;70 kDa lysosomal alpha-glucosidase] [Source:UniProtKB/Swiss-Prot;Acc:P10253]	356.442	257.556
SLC38A8	Putative sodium-coupled neutral amino acid transporter 8 [Source:UniProtKB/Swiss-Prot;Acc:A6NNN8]	2.97876
KCNC2	Potassium voltage-gated channel subfamily C member 2 (Voltage-gated potassium channel Kv3.2) [Source:UniProtKB/Swiss-Prot;Acc:Q96PR1]	55.697	57.5311
CD300LG	CMRF35-like molecule 9 Precursor (CLM-9)(Triggering receptor expressed on myeloid cells 4)(TREM-4)(CD300 antigen-like family member G)(CD300g antigen) [Source:UniProtKB/Swiss-Prot;Acc:Q6UXG3]	15.7783	13.617
C1orf92	Leucine-rich repeat-containing protein C10orf92 [Source:UniProtKB/Swiss-Prot;Acc:Q8N4P6]	12.2936	7.7638
AP004247.2	Seven transmembrane helix receptor [Source:UniProtKB/TrEMBL;Acc:Q8NGQ7]	4.25192
RP11-296A18.5	-	16760.9	7015.76
RPS2P4	-	15464.9	7517.69
TIAM2	T-lymphoma invasion and metastasis-inducing protein 2 (TIAM-2)(SIF and TIAM1-like exchange factor) [Source:UniProtKB/Swiss-Prot;Acc:Q8IVF5]	5.08063	7.59659
ZNF226	Zinc finger protein 226 [Source:UniProtKB/Swiss-Prot;Acc:Q9NYT6]	306.138	1182.85
BARX1	Homeobox protein BarH-like 1 [Source:UniProtKB/Swiss-Prot;Acc:Q9HBU1]	25.1798	17.5768
IFFO2	Intermediate filament family orphan 2 [Source:UniProtKB/Swiss-Prot;Acc:Q5TF58]	250.684	288.553
DNAJB6	DnaJ homolog subfamily B member 6 (Heat shock protein J2)(HSJ-2)(MSJ-1)(HHDJ1)(MRJ) [Source:UniProtKB/Swiss-Prot;Acc:O75190]	472.993	1941.16
ANP32E	Acidic leucine-rich nuclear phosphoprotein 32 family member E (LANP-like protein)(LANP-L) [Source:UniProtKB/Swiss-Prot;Acc:Q9BTT0]	244.681	293.248
UBE3B	Ubiquitin-protein ligase E3B (EC 6.3.2.-) [Source:UniProtKB/Swiss-Prot;Acc:Q7Z3V4]	101.442	165.419
ATM	Serine-protein kinase ATM (EC 2.7.11.1)(Ataxia telangiectasia mutated)(A-T, mutated) [Source:UniProtKB/Swiss-Prot;Acc:Q13315]	17.5075	20.2157
RPS2	40S ribosomal protein S2 (S4)(LLRep3 protein) [Source:UniProtKB/Swiss-Prot;Acc:P15880]	36964.8	13078.5
RNF212	ring finger protein 212 isoform b [Source:RefSeq peptide;Acc:NP_919420]	259.959	140.524
RLBP1L1	Retinaldehyde-binding protein 1-like protein 1 (Cellular retinaldehyde-binding protein-like) [Source:UniProtKB/Swiss-Prot;Acc:Q8IUQ0]
AKAP13	A-kinase anchor protein 13 (AKAP 13)(Protein kinase A-anchoring protein 13)(Breast cancer nuclear receptor-binding auxiliary protein)(Human thyroid-anchoring protein 31)(Guanine nucleotide exchange factor Lbc)(AKAP-Lbc)(P47)(Lymphoid blast crisis oncogene)(LBC oncogene)(Non-oncogenic Rho GTPase-specific GTP exchange factor) [Source:UniProtKB/Swiss-Prot;Acc:Q12802]	227.474	343.299
MUC15	Mucin-15 Precursor (MUC-15) [Source:UniProtKB/Swiss-Prot;Acc:Q8N387]
AL450337.24	-	677.601	269.863
AC068020.7	Putative protein FAM86A-like 3 [Source:UniProtKB/Swiss-Prot;Acc:A6NK25]	44.1483	42.8699
ZFYVE28	Zinc finger FYVE domain-containing protein 28 [Source:UniProtKB/Swiss-Prot;Acc:Q9HCC9]	115.324	109.864
PPP1R9A	Neurabin-1 (Neurabin-I)(Neural tissue-specific F-actin-binding protein I)(Protein phosphatase 1 regulatory subunit 9A) [Source:UniProtKB/Swiss-Prot;Acc:Q9ULJ8]	70.4664	81.0088
AC004449.1	Putative uncharacterized protein FLJ45684 [Source:UniProtKB/Swiss-Prot;Acc:Q6ZSA8]	6.98436
C17orf59	Uncharacterized protein C17orf59 [Source:UniProtKB/Swiss-Prot;Acc:Q96GS4]	54.3662	35.9142
ZFP92	Zinc finger protein 92 homolog (Zfp-92) [Source:UniProtKB/Swiss-Prot;Acc:A6NM28]	102.376	76.5587
UBE2A	Ubiquitin-conjugating enzyme E2 A (EC 6.3.2.19)(Ubiquitin-protein ligase A)(Ubiquitin carrier protein A)(HR6A)(hHR6A) [Source:UniProtKB/Swiss-Prot;Acc:P49459]	861.829	1248.46
AC006116.1	-	3.85842
DEAF1	Deformed epidermal autoregulatory factor 1 homolog (Nuclear DEAF-1-related transcriptional regulator)(NUDR)(Suppressin)(Zinc finger MYND domain-containing protein 5) [Source:UniProtKB/Swiss-Prot;Acc:O75398]	413.435	477.543
AC019066.6	MGC16075 protein (Putative uncharacterized protein MGC16075) [Source:UniProtKB/TrEMBL;Acc:Q96IP2]	3.31812
KCNQ5	Potassium voltage-gated channel subfamily KQT member 5 (Voltage-gated potassium channel subunit Kv7.5)(Potassium channel subunit alpha KvLQT5)(KQT-like 5) [Source:UniProtKB/Swiss-Prot;Acc:Q9NR82]
KIR2DL3	Killer cell immunoglobulin-like receptor 2DL3 Precursor (MHC class I NK cell receptor)(Natural killer-associated transcript 2)(NKAT-2)(NKAT2a)(NKAT2b)(p58 natural killer cell receptor clone CL-6)(p58 NK receptor)(p58.2 MHC class-I-specific NK receptor)(Killer inhibitory receptor cl 2-3)(KIR-023GB)(CD158 antigen-like family member B2)(CD158b2 antigen) [Source:UniProtKB/Swiss-Prot;Acc:P43628]	7.39593
AK3	GTP:AMP phosphotransferase mitochondrial (EC 2.7.4.10)(Adenylate kinase 3)(AK 3)(Adenylate kinase 3 alpha-like 1) [Source:UniProtKB/Swiss-Prot;Acc:Q9UIJ7]	108.61	464.954
AKAP4	A-kinase anchor protein 4 Precursor (Protein kinase A-anchoring protein 4)(PRKA4)(A-kinase anchor protein 82 kDa)(AKAP 82)(hAKAP82)(Major sperm fibrous sheath protein)(HI) [Source:UniProtKB/Swiss-Prot;Acc:Q5JQC9]	7.6362
GIT2	ARF GTPase-activating protein GIT2 (G protein-coupled receptor kinase-interactor 2)(GRK-interacting protein 2)(Cool-interacting tyrosine-phosphorylated protein 2)(CAT2)(CAT-2) [Source:UniProtKB/Swiss-Prot;Acc:Q14161]	63.7187	188.046
ZNF77	Zinc finger protein 77 (ZNFpT1) [Source:UniProtKB/Swiss-Prot;Acc:Q15935]	19.3029	37.3393
MSRB3	Methionine-R-sulfoxide reductase B3, mitochondrial Precursor (MsrB3)(EC 1.8.4.-) [Source:UniProtKB/Swiss-Prot;Acc:Q8IXL7]	136.422	229.547
IL11RA	Interleukin-11 receptor alpha chain Precursor (IL-11R-alpha)(IL-11RA) [Source:UniProtKB/Swiss-Prot;Acc:Q14626]	6.10794	8.19825
VWCE	von Willebrand factor C and EGF domain-containing protein Precursor (HBV X protein up-regulated gene 11 protein)(HBxAg up-regulated gene 11 protein) [Source:UniProtKB/Swiss-Prot;Acc:Q96DN2]	15.8576	14.7435
CDC20B	Cell division cycle protein 20 homolog B [Source:UniProtKB/Swiss-Prot;Acc:Q86Y33]
LRRC2	Leucine-rich repeat-containing protein 2 [Source:UniProtKB/Swiss-Prot;Acc:Q9BYS8]
HYDIN	Hydrocephalus-inducing protein homolog [Source:UniProtKB/Swiss-Prot;Acc:Q4G0P3]	62.9663	54.3434
TDRD9	Putative ATP-dependent RNA helicase TDRD9 (EC 3.6.1.-)(Tudor domain-containing protein 9) [Source:UniProtKB/Swiss-Prot;Acc:Q8NDG6]
AC108724.4	-		5.72074
ZNF781	Zinc finger protein 781 [Source:UniProtKB/Swiss-Prot;Acc:Q8N8C0]	9.52082	10.8608
AP000346.1	Putative uncharacterized protein LOC51233 [Source:UniProtKB/Swiss-Prot;Acc:Q6PGQ1]	187.593	264.312
C6orf218	Putative uncharacterized protein C6orf218 [Source:UniProtKB/Swiss-Prot;Acc:Q8N0U6]	6.9343	6.52545
OR6B3	Olfactory receptor 6B3 (Olfactory receptor OR2-2) [Source:UniProtKB/Swiss-Prot;Acc:Q8NGW1]	3.49778
MTIF2	Translation initiation factor IF-2, mitochondrial Precursor (IF-2Mt)(IF2(mt))(IF-2(Mt)) [Source:UniProtKB/Swiss-Prot;Acc:P46199]	244.609	764.004
DNAJC19	Mitochondrial import inner membrane translocase subunit TIM14 (DnaJ homolog subfamily C member 19) [Source:UniProtKB/Swiss-Prot;Acc:Q96DA6]	974.182	1587.88
ZNF81	Zinc finger protein 81 (HFZ20) [Source:UniProtKB/Swiss-Prot;Acc:P51508]
SMAD3	Mothers against decapentaplegic homolog 3 (Mad3)(hMAD-3)(Mothers against DPP homolog 3)(SMAD 3)(hSMAD3)(JV15-2) [Source:UniProtKB/Swiss-Prot;Acc:P84022]	242.946	269.671
GABRB2	Gamma-aminobutyric acid receptor subunit beta-2 Precursor (GABA(A) receptor subunit beta-2) [Source:UniProtKB/Swiss-Prot;Acc:P47870]	3.59686
RALGPS2	Ras-specific guanine nucleotide-releasing factor RalGPS2 (RalA exchange factor RalGPS2)(Ral GEF with PH domain and SH3-binding motif 2) [Source:UniProtKB/Swiss-Prot;Acc:Q86X27]	19.4798	23.5249
MMP13	Collagenase 3 Precursor (EC 3.4.24.-)(Matrix metalloproteinase-13)(MMP-13) [Source:UniProtKB/Swiss-Prot;Acc:P45452]	4.06903
SMARCC1	SWI/SNF complex subunit SMARCC1 (SWI/SNF-related matrix-associated actin-dependent regulator of chromatin subfamily C member 1)(SWI/SNF complex 155 kDa subunit)(BRG1-associated factor 155) [Source:UniProtKB/Swiss-Prot;Acc:Q92922]	314.754	218.638
TMEM217	Transmembrane protein 217 [Source:UniProtKB/Swiss-Prot;Acc:Q8N7C4]	6.38345	61.8888
PPP1R14A	Protein phosphatase 1 regulatory subunit 14A (17 kDa PKC-potentiated inhibitory protein of PP1)(CPI-17) [Source:UniProtKB/Swiss-Prot;Acc:Q96A00]	2293.44	1354.95
POP5	Ribonuclease P/MRP protein subunit POP5 (hPop5)(EC 3.1.26.5) [Source:UniProtKB/Swiss-Prot;Acc:Q969H6]	706.921	584.052
AZI2	5-azacytidine-induced protein 2 (NF-kappa-B-activating kinase-associated protein 1)(Nak-associated protein 1)(TILP) [Source:UniProtKB/Swiss-Prot;Acc:Q9H6S1]	87.9752	133.286
NFIA	Nuclear factor 1 A-type (Nuclear factor 1/A)(NF1-A)(NFI-A)(NF-I/A)(CCAAT-box-binding transcription factor)(CTF)(TGGCA-binding protein) [Source:UniProtKB/Swiss-Prot;Acc:Q12857]	202.718	199.778
MOV10	Putative helicase MOV-10 (EC 3.6.1.-)(Moloney leukemia virus 10 protein) [Source:UniProtKB/Swiss-Prot;Acc:Q9HCE1]	104.453	41.6298
TNIK	TRAF2 and NCK-interacting protein kinase (EC 2.7.11.1) [Source:UniProtKB/Swiss-Prot;Acc:Q9UKE5]	48.5987	101.194
AC110080.2	Immunoglobulin Kappa light chain V gene segment [Source:IMGT/GENE-DB;Acc:IGKV6-21]	13.8135	13.484
OR2C3	Olfactory receptor 2C3 (Olfactory receptor OR1-30) [Source:UniProtKB/Swiss-Prot;Acc:Q8N628]	16.5765	13.09
AC008740.7	Putative uncharacterized protein ENSP00000341502 [Source:UniProtKB/Swiss-Prot;Acc:A6NIL9]		6.58628
RPL22	60S ribosomal protein L22 (Epstein-Barr virus small RNA-associated protein)(EBER-associated protein)(EAP)(Heparin-binding protein HBp15) [Source:UniProtKB/Swiss-Prot;Acc:P35268]	1500.85	2263.75
RAP2B	Ras-related protein Rap-2b Precursor [Source:UniProtKB/Swiss-Prot;Acc:P61225]	759.479	653.516
RAD51	DNA repair protein RAD51 homolog 1 (hRAD51)(HsRAD51) [Source:UniProtKB/Swiss-Prot;Acc:Q06609]	1002.96	571.852
PSMD3	26S proteasome non-ATPase regulatory subunit 3 (26S proteasome regulatory subunit S3)(Proteasome subunit p58) [Source:UniProtKB/Swiss-Prot;Acc:O43242]	1122.63	1301.5
PSMB6	Proteasome subunit beta type-6 Precursor (EC 3.4.25.1)(Proteasome delta chain)(Macropain delta chain)(Multicatalytic endopeptidase complex delta chain)(Proteasome subunit Y) [Source:UniProtKB/Swiss-Prot;Acc:P28072]	5822.36	10648
GIPR	Gastric inhibitory polypeptide receptor Precursor (GIP-R)(Glucose-dependent insulinotropic polypeptide receptor) [Source:UniProtKB/Swiss-Prot;Acc:P48546]	66.9201	84.4576
GDNF	Glial cell line-derived neurotrophic factor Precursor (Astrocyte-derived trophic factor)(ATF)(hGDNF) [Source:UniProtKB/Swiss-Prot;Acc:P39905]	2.8857
FLT3	FL cytokine receptor Precursor (EC 2.7.10.1)(Tyrosine-protein kinase receptor FLT3)(Stem cell tyrosine kinase 1)(STK-1)(CD135 antigen) [Source:UniProtKB/Swiss-Prot;Acc:P36888]
FOXC1	Forkhead box protein C1 (Forkhead-related protein FKHL7)(Forkhead-related transcription factor 3)(FREAC-3) [Source:UniProtKB/Swiss-Prot;Acc:Q12948]	759.649	811.304
EVI1	Ecotropic virus integration site 1 protein homolog (EVI-1) [Source:UniProtKB/Swiss-Prot;Acc:Q03112]	53.6914	81.3758
ESD	S-formylglutathione hydrolase (FGH)(EC 3.1.2.12)(Esterase D) [Source:UniProtKB/Swiss-Prot;Acc:P10768]	1821.99	1838.48
PHC2	Polyhomeotic-like protein 2 (hPH2)(Early development regulatory protein 2) [Source:UniProtKB/Swiss-Prot;Acc:Q8IXK0]	571.736	885.608
E2F6	Transcription factor E2F6 (E2F-6) [Source:UniProtKB/Swiss-Prot;Acc:O75461]	229.287	300.295
PIK3C3	Phosphatidylinositol 3-kinase catalytic subunit type 3 (PtdIns-3-kinase type 3)(PI3-kinase type 3)(PI3K type 3)(EC 2.7.1.137)(Phosphoinositide-3-kinase class 3)(Phosphatidylinositol 3-kinase p100 subunit) [Source:UniProtKB/Swiss-Prot;Acc:Q8NEB9]	165.898	299.44
PCMT1	Protein-L-isoaspartate(D-aspartate) O-methyltransferase (PIMT)(EC 2.1.1.77)(Protein-beta-aspartate methyltransferase)(Protein L-isoaspartyl/D-aspartyl methyltransferase)(L-isoaspartyl protein carboxyl methyltransferase) [Source:UniProtKB/Swiss-Prot;Acc:P22061]	1355.88	2705.38
PBX3	Pre-B-cell leukemia transcription factor 3 (Homeobox protein PBX3) [Source:UniProtKB/Swiss-Prot;Acc:P40426]	227.759	232.182
NPTX2	Neuronal pentraxin-2 Precursor (NP2)(Neuronal pentraxin II)(NP-II) [Source:UniProtKB/Swiss-Prot;Acc:P47972]	12.2848	9.27398
NOV	Protein NOV homolog Precursor (NovH)(Nephroblastoma overexpressed gene protein homolog) [Source:UniProtKB/Swiss-Prot;Acc:P48745]	29.9677	12.9112
DES	Desmin [Source:UniProtKB/Swiss-Prot;Acc:P17661]	102.24	103.792
AKR1C2	Aldo-keto reductase family 1 member C2 (EC 1.-.-.-)(Trans-1,2-dihydrobenzene-1,2-diol dehydrogenase)(EC 1.3.1.20)(Type III 3-alpha-hydroxysteroid dehydrogenase)(EC 1.1.1.213)(3-alpha-HSD3)(Dihydrodiol dehydrogenase 2)(DD-2)(DD2)(Dihydrodiol dehydrogenase/bile acid-binding protein)(DD/BABP)(Chlordecone reductase homolog HAKRD) [Source:UniProtKB/Swiss-Prot;Acc:P52895]	581.871	208.383
CSF1R	Macrophage colony-stimulating factor 1 receptor Precursor (CSF-1-R)(EC 2.7.10.1)(Fms proto-oncogene)(c-fms)(CD115 antigen) [Source:UniProtKB/Swiss-Prot;Acc:P07333]	11.0265	8.88478
CRP	C-reactive protein Precursor [Contains C-reactive protein(1-205)] [Source:UniProtKB/Swiss-Prot;Acc:P02741]	5.27556	7.03382
CLK1	Dual specificity protein kinase CLK1 (EC 2.7.12.1)(CDC-like kinase 1) [Source:UniProtKB/Swiss-Prot;Acc:P49759]	471.004	1208.34
CKS2	Cyclin-dependent kinases regulatory subunit 2 (CKS-2) [Source:UniProtKB/Swiss-Prot;Acc:P33552]	2527.64	3445.44
CDA	Cytidine deaminase (EC 3.5.4.5)(Cytidine aminohydrolase) [Source:UniProtKB/Swiss-Prot;Acc:P32320]	11.4149	7.28103
CD40	Tumor necrosis factor receptor superfamily member 5 Precursor (CD40L receptor)(B-cell surface antigen CD40)(Bp50)(CDw40)(CD40 antigen) [Source:UniProtKB/Swiss-Prot;Acc:P25942]	48.1579	34.1883
RNF4	RING finger protein 4 [Source:UniProtKB/Swiss-Prot;Acc:P78317]	88.5123	240.267
RAB5A	Ras-related protein Rab-5A [Source:UniProtKB/Swiss-Prot;Acc:P20339]	144.075	306.97
ALDH18A1	Delta-1-pyrroline-5-carboxylate synthetase (P5CS)(Aldehyde dehydrogenase family 18 member A1) [Includes Glutamate 5-kinase(GK)(EC 2.7.2.11)(Gamma-glutamyl kinase);Gamma-glutamyl phosphate reductase(GPR)(EC 1.2.1.41)(Glutamate-5-semialdehyde dehydrogenase)(Glutamyl-gamma-semialdehyde dehydrogenase)] [Source:UniProtKB/Swiss-Prot;Acc:P54886]	404.441	335.742
PSAP	Proactivator polypeptide Precursor [Contains Saposin-A(Protein A);Saposin-B-Val;Saposin-B(Sphingolipid activator protein 1)(SAP-1)(Cerebroside sulfate activator)(CSAct)(Dispersin)(Sulfatide/GM1 activator);Saposin-C(Co-beta-glucosidase)(A1 activator)(Gluco	2229.63	6308.26
PROX1	Prospero homeobox protein 1 (Homeobox prospero-like protein PROX1)(PROX-1) [Source:UniProtKB/Swiss-Prot;Acc:Q92786]
GBP2	Interferon-induced guanylate-binding protein 2 (Guanine nucleotide-binding protein 2)(GTP-binding protein 2)(HuGBP-2)(GBP-2) [Source:UniProtKB/Swiss-Prot;Acc:P32456]	107.541	100.425
GART	Trifunctional purine biosynthetic protein adenosine-3 [Includes Phosphoribosylamine--glycine ligase(EC 6.3.4.13)(Glycinamide ribonucleotide synthetase)(GARS)(Phosphoribosylglycinamide synthetase);Phosphoribosylformylglycinamidine cyclo-ligase(EC 6.3.3.1)(Phosphoribosyl-aminoimidazole synthetase)(AIR synthase)(AIRS);Phosphoribosylglycinamide formyltransferase(EC 2.1.2.2)(5'-phosphoribosylglycinami…	444.106	214.413
FGFR4	Fibroblast growth factor receptor 4 Precursor (FGFR-4)(EC 2.7.10.1)(CD334 antigen) [Source:UniProtKB/Swiss-Prot;Acc:P22455]	61.7673	58.8753
-	-	17.9908	14.266
EPS15	Epidermal growth factor receptor substrate 15 (Protein Eps15)(Protein AF-1p) [Source:UniProtKB/Swiss-Prot;Acc:P42566]	876.871	806.985
EPHA3	Ephrin type-A receptor 3 Precursor (EC 2.7.10.1)(Tyrosine-protein kinase receptor ETK1)(HEK)(HEK4)(Tyrosine-protein kinase TYRO4) [Source:UniProtKB/Swiss-Prot;Acc:P29320]	3.10706
DUSP1	Dual specificity protein phosphatase 1 (EC 3.1.3.48)(EC 3.1.3.16)(MAP kinase phosphatase 1)(MKP-1)(Protein-tyrosine phosphatase CL100)(Dual specificity protein phosphatase hVH1) [Source:UniProtKB/Swiss-Prot;Acc:P28562]	15286.6	8088.62
ATN1	Atrophin-1 (Dentatorubral-pallidoluysian atrophy protein) [Source:UniProtKB/Swiss-Prot;Acc:P54259]	9.83759	13.6243
PGM1	Phosphoglucomutase-1 (PGM 1)(EC 5.4.2.2)(Glucose phosphomutase 1) [Source:UniProtKB/Swiss-Prot;Acc:P36871]	966.116	1097.01
PAK2	Serine/threonine-protein kinase PAK 2 (EC 2.7.11.1)(p21-activated kinase 2)(PAK-2)(Gamma-PAK)(PAK65)(S6/H4 kinase)(p58) [Contains PAK-2p27(p27);PAK-2p34(p34)(C-t-PAK2)] [Source:UniProtKB/Swiss-Prot;Acc:Q13177]	124.692	99.3877
P2RY2	P2Y purinoceptor 2 (P2Y2)(P2U purinoceptor 1)(P2U1)(ATP receptor)(Purinergic receptor) [Source:UniProtKB/Swiss-Prot;Acc:P41231]	24.7515	22.519
NOP2	Putative ribosomal RNA methyltransferase NOP2 (EC 2.1.1.-)(Nucleolar protein 2 homolog)(Nucleolar protein 1)(Proliferating-cell nucleolar antigen p120)(Proliferation-associated nucleolar protein p120) [Source:UniProtKB/Swiss-Prot;Acc:P46087]	907.967	569.239
NKG7	Protein NKG7 (Natural killer cell protein 7)(G-CSF-induced gene 1 protein)(Protein GIG-1) [Source:UniProtKB/Swiss-Prot;Acc:Q16617]	4.28995
DBH	Dopamine beta-hydroxylase (EC 1.14.17.1)(Dopamine beta-monooxygenase) [Contains Soluble dopamine beta-hydroxylase] [Source:UniProtKB/Swiss-Prot;Acc:P09172]
CYP51A1	Cytochrome P450 51A1 (EC 1.14.13.70)(CYPLI)(P450LI)(Sterol 14-alpha demethylase)(Lanosterol 14-alpha demethylase)(LDM)(P450-14DM)(P45014DM) [Source:UniProtKB/Swiss-Prot;Acc:Q16850]	417.082	510.015
CREB1	cAMP response element-binding protein (CREB) [Source:UniProtKB/Swiss-Prot;Acc:P16220]	229.599	190.104
COX7	Cytochrome c oxidase subunit 7C, mitochondrial Precursor (Cytochrome c oxidase polypeptide VIIc) [Source:UniProtKB/Swiss-Prot;Acc:P15954]	985.479	3568.97
CHRNA3	Neuronal acetylcholine receptor subunit alpha-3 Precursor [Source:UniProtKB/Swiss-Prot;Acc:P32297]
CHEK1	Serine/threonine-protein kinase Chk1 (EC 2.7.11.1) [Source:UniProtKB/Swiss-Prot;Acc:O14757]	490.751	338.121
CD22	B-cell receptor CD22 Precursor (Sialic acid-binding Ig-like lectin 2)(Siglec-2)(Leu-14)(B-lymphocyte cell adhesion molecule)(BL-CAM)(CD22 antigen) [Source:UniProtKB/Swiss-Prot;Acc:P20273]
CD3D	T-cell surface glycoprotein CD3 delta chain Precursor (T-cell receptor T3 delta chain)(CD3d antigen) [Source:UniProtKB/Swiss-Prot;Acc:P04234]	13.0418	12.6184
RFX3	Transcription factor RFX3 (Regulatory factor X 3) [Source:UniProtKB/Swiss-Prot;Acc:P48380]	2.8756	9.46401
PTPRS	Receptor-type tyrosine-protein phosphatase S Precursor (R-PTP-S)(EC 3.1.3.48)(Receptor-type tyrosine-protein phosphatase sigma)(R-PTP-sigma) [Source:UniProtKB/Swiss-Prot;Acc:Q13332]	54.9553	66.8945
PTPRB	Receptor-type tyrosine-protein phosphatase beta Precursor (Protein-tyrosine phosphatase beta)(R-PTP-beta)(EC 3.1.3.48) [Source:UniProtKB/Swiss-Prot;Acc:P23467]	5.31576
MAPK13	Mitogen-activated protein kinase 13 (EC 2.7.11.24)(Stress-activated protein kinase 4)(Mitogen-activated protein kinase p38 delta)(MAP kinase p38 delta) [Source:UniProtKB/Swiss-Prot;Acc:O15264]	331.907	334.566
PKN2	Serine/threonine-protein kinase N2 (EC 2.7.11.13)(Protein kinase C-like 2)(Protein-kinase C-related kinase 2) [Source:UniProtKB/Swiss-Prot;Acc:Q16513]	114.715	312.967
GALE	UDP-glucose 4-epimerase (EC 5.1.3.2)(UDP-galactose 4-epimerase)(Galactowaldenase) [Source:UniProtKB/Swiss-Prot;Acc:Q14376]	526.322	341.7
GAGE1	G antigen 4 (GAGE-4)(Cancer/testis antigen 4.4)(CT4.4) [Source:UniProtKB/Swiss-Prot;Acc:Q13068]	3.39635
FCGR3A	Low affinity immunoglobulin gamma Fc region receptor III-A Precursor (IgG Fc receptor III-2)(Fc-gamma RIII-alpha)(Fc-gamma RIIIa)(FcRIIIa)(Fc-gamma RIII)(FcRIII)(FcR-10)(CD16a antigen)(CD16a antigen) [Source:UniProtKB/Swiss-Prot;Acc:P08637]	7.0858
FASN	Fatty acid synthase (EC 2.3.1.85) [Includes [Acyl-carrier-protein] S-acetyltransferase(EC 2.3.1.38);[Acyl-carrier-protein] S-malonyltransferase(EC 2.3.1.39);3-oxoacyl-[acyl-carrier-protein] synthase(EC 2.3.1.41);3-oxoacyl-[acyl-carrier-protein] reductase(EC 1.1.1.100);3-hydroxypalmitoyl-[acyl-carrier-protein] dehydratase(EC 4.2.1.61);Enoyl-[acyl-carrier-protein] reductase(EC 1.3.1.10);Oleoyl-[acy…	1465.09	730.583
ENO1	Alpha-enolase (EC 4.2.1.11)(2-phospho-D-glycerate hydro-lyase)(Non-neural enolase)(NNE)(Enolase 1)(Phosphopyruvate hydratase)(C-myc promoter-binding protein)(MBP-1)(MPB-1)(Plasminogen-binding protein) [Source:UniProtKB/Swiss-Prot;Acc:P06733]	23786.9	11695.8
ELK4	ETS domain-containing protein Elk-4 (Serum response factor accessory protein 1)(SAP-1) [Source:UniProtKB/Swiss-Prot;Acc:P28324]	21.0422	38.2539
DPP6	Dipeptidyl aminopeptidase-like protein 6 (Dipeptidylpeptidase VI)(Dipeptidylpeptidase 6)(Dipeptidyl peptidase IV-like protein)(Dipeptidyl aminopeptidase-related protein)(DPPX) [Source:UniProtKB/Swiss-Prot;Acc:P42658]	9.90055	6.10222
DYNC1I2	Cytoplasmic dynein 1 intermediate chain 2 (Cytoplasmic dynein intermediate chain 2)(Dynein intermediate chain 2, cytosolic)(DH IC-2) [Source:UniProtKB/Swiss-Prot;Acc:Q13409]	378.06	723.412
PENK	Proenkephalin A Precursor [Contains Synenkephalin;Met-enkephalin(Opioid growth factor)(OGF);Met-enkephalin-Arg-Gly-Leu;Leu-enkephalin;Met-enkephalin-Arg-Phe] [Source:UniProtKB/Swiss-Prot;Acc:P01210]	8.19865	6.11457
-	-	6.29964
OLR1	Oxidized low-density lipoprotein receptor 1 (Ox-LDL receptor 1)(Lectin-type oxidized LDL receptor 1)(Lectin-like oxidized LDL receptor 1)(Lectin-like oxLDL receptor 1)(hLOX-1)(LOX-1) [Contains Oxidized low-density lipoprotein receptor 1, soluble form] [Source:UniProtKB/Swiss-Prot;Acc:P78380]	1594.49	1039.85
NFKBIB	NF-kappa-B inhibitor beta (NF-kappa-BIB)(I-kappa-B-beta)(IkappaBbeta)(IkB-beta)(IkB-B)(Thyroid receptor-interacting protein 9)(TR-interacting protein 9)(TRIP-9) [Source:UniProtKB/Swiss-Prot;Acc:Q15653]	216.43	335.159
NEU1	Sialidase-1 Precursor (EC 3.2.1.18)(Lysosomal sialidase)(N-acetyl-alpha-neuraminidase 1)(Acetylneuraminyl hydrolase)(G9 sialidase) [Source:UniProtKB/Swiss-Prot;Acc:Q99519]	497.432	611.854
CYP2B6	Cytochrome P450 2B6 (EC 1.14.14.1)(CYPIIB6)(P450 IIB1) [Source:UniProtKB/Swiss-Prot;Acc:P20813]	357.916	370.741
CTSL1	Cathepsin L1 Precursor (EC 3.4.22.15)(Major excreted protein)(MEP) [Contains Cathepsin L1 heavy chain;Cathepsin L1 light chain] [Source:UniProtKB/Swiss-Prot;Acc:P07711]	1255.88	1701.19
COL15A1	Collagen alpha-1(XV) chain Precursor [Contains Endostatin(Endostatin-XV)(Restin)(Related to endostatin)] [Source:UniProtKB/Swiss-Prot;Acc:P39059]	56.7737	46.8122
COL5A1	Collagen alpha-1(V) chain Precursor [Source:UniProtKB/Swiss-Prot;Acc:P20908]	1106.55	479.278
CETN3	Centrin-3 [Source:UniProtKB/Swiss-Prot;Acc:O15182]	471.629	799.235
CD52	CAMPATH-1 antigen Precursor (Cambridge pathology 1 antigen)(Epididymal secretory protein E5)(CDw52)(CD52 antigen) [Source:UniProtKB/Swiss-Prot;Acc:P31358]	22.4284	24.2579
CCND2	G1/S-specific cyclin-D2 [Source:UniProtKB/Swiss-Prot;Acc:P30279]	5.2242	10.8386
CBLB	E3 ubiquitin-protein ligase CBL-B (EC 6.3.2.-)(Signal transduction protein CBL-B)(SH3-binding protein CBL-B)(Casitas B-lineage lymphoma proto-oncogene b)(RING finger protein 56) [Source:UniProtKB/Swiss-Prot;Acc:Q13191]	102.171	227.241
RBL1	Retinoblastoma-like protein 1 (PRB1)(107 kDa retinoblastoma-associated protein)(p107) [Source:UniProtKB/Swiss-Prot;Acc:P28749]	71.5483	117.71
TWF1	Twinfilin-1 (Protein A6)(Protein tyrosine kinase 9) [Source:UniProtKB/Swiss-Prot;Acc:Q12792]	1441.74	2888.45
PTGER1	Prostaglandin E2 receptor EP1 subtype (Prostanoid EP1 receptor)(PGE receptor, EP1 subtype) [Source:UniProtKB/Swiss-Prot;Acc:P34995]	56.2386	67.0676
PRKACB	cAMP-dependent protein kinase catalytic subunit beta (PKA C-beta)(EC 2.7.11.11) [Source:UniProtKB/Swiss-Prot;Acc:P22694]	48.5265	56.8777
-	-	5.09869
NR5A1	Steroidogenic factor 1 (STF-1)(SF-1)(Nuclear receptor subfamily 5 group A member 1)(Adrenal 4-binding protein)(Steroid hormone receptor Ad4BP)(Fushi tarazu factor homolog 1) [Source:UniProtKB/Swiss-Prot;Acc:Q13285]
FOLR3	Folate receptor gamma Precursor (FR-gamma)(Folate receptor 3) [Source:UniProtKB/Swiss-Prot;Acc:P41439]	8.36671	6.35715
FABP6	Gastrotropin (GT)(Fatty acid-binding protein 6)(Ileal lipid-binding protein)(ILBP)(Intestinal 15 kDa protein)(I-15P)(Intestinal bile acid-binding protein)(I-BABP) [Source:UniProtKB/Swiss-Prot;Acc:P51161]
F2RL2	Proteinase-activated receptor 3 Precursor (PAR-3)(Thrombin receptor-like 2)(Coagulation factor II receptor-like 2) [Source:UniProtKB/Swiss-Prot;Acc:O00254]	8.59688	5.49611
EIF4EBP1	Eukaryotic translation initiation factor 4E-binding protein 1 (eIF4E-binding protein 1)(4E-BP1)(Phosphorylated heat- and acid-stable protein regulated by insulin 1)(PHAS-I) [Source:UniProtKB/Swiss-Prot;Acc:Q13541]	588.441	597.548
MEGF8	Multiple epidermal growth factor-like domains 8 Precursor (EGF-like domain-containing protein 4)(Multiple EGF-like domain protein 4) [Source:UniProtKB/Swiss-Prot;Acc:Q7Z7M0]	118.277	185.724
DLX5	Homeobox protein DLX-5 [Source:UniProtKB/Swiss-Prot;Acc:P56178]	3.32693	6.68567
37135	Septin-1 (LARP)(Serologically defined breast cancer antigen NY-BR-24)(Peanut-like protein 3) [Source:UniProtKB/Swiss-Prot;Acc:Q8WYJ6]	24.3042	25.3602
PDE2A	cGMP-dependent 3',5'-cyclic phosphodiesterase (EC 3.1.4.17)(Cyclic GMP-stimulated phosphodiesterase)(CGS-PDE)(cGSPDE) [Source:UniProtKB/Swiss-Prot;Acc:O00408]	18.826	18.6213
NR4A2	Nuclear receptor subfamily 4 group A member 2 (Orphan nuclear receptor NURR1)(Immediate-early response protein NOT)(Transcriptionally-inducible nuclear receptor) [Source:UniProtKB/Swiss-Prot;Acc:P43354]	905.384	443.517
YBX1	Nuclease-sensitive element-binding protein 1 (Y-box-binding protein 1)(Y-box transcription factor)(YB-1)(CCAAT-binding transcription factor I subunit A)(CBF-A)(Enhancer factor I subunit A)(EFI-A)(DNA-binding protein B)(DBPB) [Source:UniProtKB/Swiss-Prot;Acc:P67809]	9299.5	6351.32
NDUFV1	NADH dehydrogenase [ubiquinone] flavoprotein 1, mitochondrial Precursor (EC 1.6.5.3)(EC 1.6.99.3)(NADH-ubiquinone oxidoreductase 51 kDa subunit)(Complex I-51kD)(CI-51kD)(NADH dehydrogenase flavoprotein 1) [Source:UniProtKB/Swiss-Prot;Acc:P49821]	1540.37	1648.77
NDUFA3	NADH dehydrogenase [ubiquinone] 1 alpha subcomplex subunit 3 (NADH-ubiquinone oxidoreductase B9 subunit)(Complex I-B9)(CI-B9) [Source:UniProtKB/Swiss-Prot;Acc:O95167]	1943.55	1698.3
CTLA4	Cytotoxic T-lymphocyte protein 4 Precursor (Cytotoxic T-lymphocyte-associated antigen 4)(CTLA-4)(CD152 antigen) [Source:UniProtKB/Swiss-Prot;Acc:P16410]	3.50703	5.22803
CSPG4	Chondroitin sulfate proteoglycan 4 Precursor (Chondroitin sulfate proteoglycan NG2)(Melanoma chondroitin sulfate proteoglycan)(Melanoma-associated chondroitin sulfate proteoglycan) [Source:UniProtKB/Swiss-Prot;Acc:Q6UVK1]	32.9372	30.6372
CNP	2',3'-cyclic-nucleotide 3'-phosphodiesterase (CNPase)(CNP)(EC 3.1.4.37) [Source:UniProtKB/Swiss-Prot;Acc:P09543]	1237.13	891.877
CCR5	C-C chemokine receptor type 5 (C-C CKR-5)(CC-CKR-5)(CCR-5)(CCR5)(HIV-1 fusion coreceptor)(CHEMR13)(CD195 antigen) [Source:UniProtKB/Swiss-Prot;Acc:P51681]	3.2575
CDK8	Cell division protein kinase 8 (EC 2.7.11.22)(EC 2.7.11.23)(Cyclin-dependent kinase 8)(Mediator of RNA polymerase II transcription subunit CDK8)(Mediator complex subunit CDK8)(Protein kinase K35) [Source:UniProtKB/Swiss-Prot;Acc:P49336]	123.503	136.253
CDH3	Cadherin-3 Precursor (Placental cadherin)(P-cadherin) [Source:UniProtKB/Swiss-Prot;Acc:P22223]	1576.46	918.44
CASQ1	Calsequestrin-1 Precursor (Calsequestrin, skeletal muscle isoform)(Calmitin) [Source:UniProtKB/Swiss-Prot;Acc:P31415]	12.3852	13.3414
CAPZB	F-actin-capping protein subunit beta (CapZ beta) [Source:UniProtKB/Swiss-Prot;Acc:P47756]	601.881	1714.05
OXGR1	2-oxoglutarate receptor 1 (Alpha-ketoglutarate receptor 1)(G-protein coupled receptor 80)(G-protein coupled receptor 99)(P2Y purinoceptor 15)(P2Y-like nucleotide receptor)(P2Y-like GPCR) [Source:UniProtKB/Swiss-Prot;Acc:Q96P68]		5.08694
CPAMD8	C3 and PZP-like alpha-2-macroglobulin domain-containing protein 8 Precursor [Source:UniProtKB/Swiss-Prot;Acc:Q8IZJ3]		6.68088
FLOT1	Flotillin-1 [Source:UniProtKB/Swiss-Prot;Acc:O75955]	1348.96	727.353
ALG3	Dolichyl-P-Man:Man(5)GlcNAc(2)-PP-dolichyl mannosyltransferase (EC 2.4.1.130)(Dol-P-Man-dependent alpha(1-3)-mannosyltransferase)(Dolichyl-phosphate-mannose--glycolipid alpha-mannosyltransferase)(Asparagine-linked glycosylation protein 3)(Not56-like protein) [Source:UniProtKB/Swiss-Prot;Acc:Q92685]	680.922	232.815
GNE	Bifunctional UDP-N-acetylglucosamine 2-epimerase/N-acetylmannosamine kinase (UDP-GlcNAc-2-epimerase/ManAc kinase) [Includes UDP-N-acetylglucosamine 2-epimerase(EC 5.1.3.14)(Uridine diphosphate-N-acetylglucosamine-2-epimerase)(UDP-GlcNAc-2-epimerase);N-acetylmannosamine kinase(EC 2.7.1.60)(ManAc kinase)] [Source:UniProtKB/Swiss-Prot;Acc:Q9Y223]
MED6	Mediator of RNA polymerase II transcription subunit 6 (Mediator complex subunit 6)(hMed6)(Activator-recruited cofactor 33 kDa component)(ARC33)(Renal carcinoma antigen NY-REN-28) [Source:UniProtKB/Swiss-Prot;Acc:O75586]	348.184	911.896
KIAA0649	Protein KIAA0649 [Source:UniProtKB/Swiss-Prot;Acc:Q5T8A7]	45.2519	44.9728
KIAA0748	Uncharacterized protein KIAA0748 [Source:UniProtKB/Swiss-Prot;Acc:A2RU30]	24.3126	25.5419
KIAA0406	Uncharacterized protein KIAA0406 [Source:UniProtKB/Swiss-Prot;Acc:O43156]	249.036	143.226
TTC37	Tetratricopeptide repeat protein 37 (TPR repeat protein 37) [Source:UniProtKB/Swiss-Prot;Acc:Q6PGP7]	110.892	155.629
SDCBP	Syntenin-1 (Syndecan-binding protein 1)(Melanoma differentiation-associated protein 9)(MDA-9)(Scaffold protein Pbp1)(Pro-TGF-alpha cytoplasmic domain-interacting protein 18)(TACIP18) [Source:UniProtKB/Swiss-Prot;Acc:O00560]	947.174	1229.05
CCL20	C-C motif chemokine 20 Precursor (Small-inducible cytokine A20)(Macrophage inflammatory protein 3 alpha)(MIP-3-alpha)(Liver and activation-regulated chemokine)(CC chemokine LARC)(Beta chemokine exodus-1) [Contains CCL20(1-67);CCL20(1-64);CCL20(2-70)] [Source:UniProtKB/Swiss-Prot;Acc:P78556]	379.336	76.5429
RLN2	Prorelaxin H2 Precursor [Contains Relaxin B chain;Relaxin A chain] [Source:UniProtKB/Swiss-Prot;Acc:P04090]	104.408	418.077
SEC11B	Signal peptidase complex catalytic subunit SEC11A (EC 3.4.-.-)(SEC11 homolog A)(SEC11-like protein 1)(Microsomal signal peptidase 18 kDa subunit)(SPase 18 kDa subunit)(SPC18)(Endopeptidase SP18) [Source:UniProtKB/Swiss-Prot;Acc:P67812]	3337.81	3825.6
ABCB9	ATP-binding cassette sub-family B member 9 Precursor (ATP-binding cassette transporter 9)(ABC transporter 9 protein)(hABCB9)(TAP-like protein)(TAPL) [Source:UniProtKB/Swiss-Prot;Acc:Q9NP78]	61.8418	45.7005
C1orf38	Induced by contact to basement membrane 1 protein (Protein ICB-1) [Source:UniProtKB/Swiss-Prot;Acc:Q5TEJ8]	42.9353	36.3696
AIM2	Interferon-inducible protein AIM2 (Absent in melanoma 2) [Source:UniProtKB/Swiss-Prot;Acc:O14862]	3.90978
UBE2L6	Ubiquitin/ISG15-conjugating enzyme E2 L6 (EC 6.3.2.19)(Ubiquitin-protein ligase L6)(Ubiquitin carrier protein L6)(UbcH8)(Retinoic acid-induced gene B protein)(RIG-B) [Source:UniProtKB/Swiss-Prot;Acc:O14933]	3148.63	1966.28
LRRFIP2	Leucine-rich repeat flightless-interacting protein 2 (LRR FLII-interacting protein 2) [Source:UniProtKB/Swiss-Prot;Acc:Q9Y608]	165.05	174.337
RPL14	60S ribosomal protein L14 (CAG-ISL 7) [Source:UniProtKB/Swiss-Prot;Acc:P50914]	7114.1	8442.72
HIP1R	Huntingtin-interacting protein 1-related protein (Hip1-related)(Hip 12) [Source:UniProtKB/Swiss-Prot;Acc:O75146]	18.2612	21.2936
HESX1	Homeobox expressed in ES cells 1 (Homeobox protein ANF)(hAnf) [Source:UniProtKB/Swiss-Prot;Acc:Q9UBX0]	25.7631	26.5016
TNFRSF10A	Tumor necrosis factor receptor superfamily member 10A Precursor (Death receptor 4)(TNF-related apoptosis-inducing ligand receptor 1)(TRAIL receptor 1)(TRAIL-R1)(CD261 antigen) [Source:UniProtKB/Swiss-Prot;Acc:O00220]	293.888	708.064
PPP2R4	Serine/threonine-protein phosphatase 2A regulatory subunit B' (PP2A, subunit B', PR53 isoform)(Phosphotyrosyl phosphatase activator)(PTPA) [Source:UniProtKB/Swiss-Prot;Acc:Q15257]	54.521	58.6918
PPP1CC	Serine/threonine-protein phosphatase PP1-gamma catalytic subunit (PP-1G)(EC 3.1.3.16)(Protein phosphatase 1C catalytic subunit) [Source:UniProtKB/Swiss-Prot;Acc:P36873]	1609.36	2683.51
PKD1	Polycystin-1 Precursor (Autosomal dominant polycystic kidney disease 1 protein) [Source:UniProtKB/Swiss-Prot;Acc:P98161]	39.595	53.1201
PDE7B	cAMP-specific 3',5'-cyclic phosphodiesterase 7B (EC 3.1.4.17) [Source:UniProtKB/Swiss-Prot;Acc:Q9NP56]	25.0403	42.857
LYPD3	Ly6/PLAUR domain-containing protein 3 Precursor (GPI-anchored metastasis-associated protein C4.4A homolog)(Matrigel-induced gene C4 protein)(MIG-C4) [Source:UniProtKB/Swiss-Prot;Acc:O95274]	402.88	211.122
CHST4	Carbohydrate sulfotransferase 4 (EC 2.8.2.-)(N-acetylglucosamine 6-O-sulfotransferase 2)(GlcNAc6ST-2)(High endothelial cells N-acetylglucosamine 6-O-sulfotransferase)(HEC-GlcNAc6ST)(L-selectin ligand sulfotransferase)(LSST)(Galactose/N-acetylglucosamine/N-acetylglucosamine 6-O-sulfotransferase 3)(GST-3) [Source:UniProtKB/Swiss-Prot;Acc:Q8NCG5]	33.1927	23.3589
FAM13A1	Protein FAM13A1 [Source:UniProtKB/Swiss-Prot;Acc:O94988]	3.28114	11.1613
RBX1	RING-box protein 1 (Rbx1)(Regulator of cullins 1)(RING finger protein 75)(Protein ZYP) [Source:UniProtKB/Swiss-Prot;Acc:P62877]	3494.46	7341.5
HS3ST3B1	Heparan sulfate glucosamine 3-O-sulfotransferase 3B1 (EC 2.8.2.30)(Heparan sulfate D-glucosaminyl 3-O-sulfotransferase 3B1)(Heparan sulfate 3-O-sulfotransferase 3B1)(h3-OST-3B) [Source:UniProtKB/Swiss-Prot;Acc:Q9Y662]	14.6687	11.2626
KIAA0494	EF-hand domain-containing protein KIAA0494 [Source:UniProtKB/Swiss-Prot;Acc:O75071]	415.976	566.352
PTDSS1	Phosphatidylserine synthase 1 (PtdSer synthase 1)(PSS-1)(EC 2.7.8.-)(Serine-exchange enzyme I) [Source:UniProtKB/Swiss-Prot;Acc:P48651]	926.121	753.696
ISG15	Interferon-induced 17 kDa protein Precursor [Contains Ubiquitin cross-reactive protein(hUCRP)(Interferon-induced 15 kDa protein)] [Source:UniProtKB/Swiss-Prot;Acc:P05161]	28026.2	7505
NCOR2	Nuclear receptor corepressor 2 (N-CoR2)(Silencing mediator of retinoic acid and thyroid hormone receptor)(SMRTe)(SMRT)(Thyroid-, retinoic-acid-receptor-associated corepressor)(T3 receptor-associating factor)(TRAC)(CTG repeat protein 26)(SMAP270) [Source:UniProtKB/Swiss-Prot;Acc:Q9Y618]	1340.32	494.378
SCN9A	Sodium channel protein type 9 subunit alpha (Sodium channel protein type IX subunit alpha)(Voltage-gated sodium channel subunit alpha Nav1.7)(Neuroendocrine sodium channel)(hNE-Na)(Peripheral sodium channel 1) [Source:UniProtKB/Swiss-Prot;Acc:Q15858]
SATB1	DNA-binding protein SATB1 (Special AT-rich sequence-binding protein 1) [Source:UniProtKB/Swiss-Prot;Acc:Q01826]
RPA2	Replication protein A 32 kDa subunit (RP-A p32)(RP-A p34)(Replication factor A protein 2)(RF-A protein 2) [Source:UniProtKB/Swiss-Prot;Acc:P15927]	900.671	938.983
CRB1	Crumbs homolog 1 Precursor [Source:UniProtKB/Swiss-Prot;Acc:P82279]
ATP13A2	Probable cation-transporting ATPase 13A2 (EC 3.6.3.-) [Source:UniProtKB/Swiss-Prot;Acc:Q9NQ11]	44.8209	36.4561
FADS2	Fatty acid desaturase 2 (EC 1.14.19.-)(Delta(6) fatty acid desaturase)(Delta(6) desaturase)(D6D) [Source:UniProtKB/Swiss-Prot;Acc:O95864]	140.038	73.0325
HS6ST1	Heparan-sulfate 6-O-sulfotransferase 1 (HS6ST-1)(EC 2.8.2.-) [Source:UniProtKB/Swiss-Prot;Acc:O60243]	43.1603	37.1792
MAP3K13	Mitogen-activated protein kinase kinase kinase 13 (EC 2.7.11.25)(Mixed lineage kinase)(MLK)(Leucine zipper-bearing kinase) [Source:UniProtKB/Swiss-Prot;Acc:O43283]	5.37464	13.2771
NEURL	Neuralized-like protein 1 (h-neuralized 1)(h-neu)(RING finger protein 67) [Source:UniProtKB/Swiss-Prot;Acc:O76050]		4.94433
NOL3	nucleolar protein 3 [Source:RefSeq peptide;Acc:NP_003937]	617.501	387.564
MGAM	Maltase-glucoamylase, intestinal [Includes Maltase(EC 3.2.1.20)(Alpha-glucosidase);Glucoamylase(EC 3.2.1.3)(Glucan 1,4-alpha-glucosidase)] [Source:UniProtKB/Swiss-Prot;Acc:O43451]	12.3852	10.9936
FADD	Protein FADD (FAS-associated death domain protein)(FAS-associating death domain-containing protein)(Mediator of receptor induced toxicity) [Source:UniProtKB/Swiss-Prot;Acc:Q13158]	590.278	460.183
DALRD3	DALR anticodon-binding domain-containing protein 3 [Source:UniProtKB/Swiss-Prot;Acc:Q5D0E6]	43.3408	51.3125
PPARG	Peroxisome proliferator-activated receptor gamma (PPAR-gamma)(Nuclear receptor subfamily 1 group C member 3) [Source:UniProtKB/Swiss-Prot;Acc:P37231]	47.969	41.7418
POLR2I	DNA-directed RNA polymerase II subunit RPB9 (RNA polymerase II subunit B9)(DNA-directed RNA polymerase II subunit I)(DNA-directed RNA polymerase II 14.5 kDa polypeptide)(RPB14.5) [Source:UniProtKB/Swiss-Prot;Acc:P36954]	1913.84	1829.3
SERPINA1	Alpha-1-antitrypsin Precursor (Alpha-1 protease inhibitor)(Alpha-1-antiproteinase) [Source:UniProtKB/Swiss-Prot;Acc:P01009]	32.427	26.9248
NGFRAP1	Protein BEX3 (Brain-expressed X-linked protein 3)(p75NTR-associated cell death executor)(Nerve growth factor receptor-associated protein 1)(Ovarian granulosa cell 13.0 kDa protein HGR74) [Source:UniProtKB/Swiss-Prot;Acc:Q00994]	6746.18	7989.35
-	-	178.498	215.467
RASGRP1	RAS guanyl-releasing protein 1 (Ras guanyl-releasing protein)(Calcium and DAG-regulated guanine nucleotide exchange factor II)(CalDAG-GEFII) [Source:UniProtKB/Swiss-Prot;Acc:O95267]	14.5849	13.2035
TSFM	Elongation factor Ts, mitochondrial Precursor (EF-TsMt)(EF-Ts) [Source:UniProtKB/Swiss-Prot;Acc:P43897]	472.659	1049.88
P2RY14	P2Y purinoceptor 14 (P2Y14)(UDP-glucose receptor)(G-protein coupled receptor 105) [Source:UniProtKB/Swiss-Prot;Acc:Q15391]
SUPT7L	STAGA complex 65 subunit gamma (STAF65gamma)(SPTF-associated factor 65 gamma)(Suppressor of Ty 7-like)(Adenocarcinoma antigen ART1) [Source:UniProtKB/Swiss-Prot;Acc:O94864]	47.7459	64.1996
RASSF2	Ras association domain-containing protein 2 [Source:UniProtKB/Swiss-Prot;Acc:P50749]	21.8108	16.3886
CLSTN3	Calsyntenin-3 Precursor (Alcadein-beta)(Alc-beta) [Source:UniProtKB/Swiss-Prot;Acc:Q9BQT9]	39.7663	35.2673
CLOCK	Circadian locomoter output cycles protein kaput (hCLOCK)(EC 2.3.1.48) [Source:UniProtKB/Swiss-Prot;Acc:O15516]	26.7454	34.4993
APBA3	Amyloid beta A4 precursor protein-binding family A member 3 (Neuron-specific X11L2 protein)(Neuronal Munc18-1-interacting protein 3)(Mint-3)(Adapter protein X11gamma) [Source:UniProtKB/Swiss-Prot;Acc:O96018]	80.9752	151.888
S100A6	Protein S100-A6 (S100 calcium-binding protein A6)(Calcyclin)(Prolactin receptor-associated protein)(PRA)(Growth factor-inducible protein 2A9)(MLN 4) [Source:UniProtKB/Swiss-Prot;Acc:P06703]	49362.8	29283.9
RSC1A1	Regulatory solute carrier protein family 1 member 1 (Transporter regulator RS1)(hRS1) [Source:UniProtKB/Swiss-Prot;Acc:Q92681]	46.6033	24.0533
RHO	Rhodopsin (Opsin-2) [Source:UniProtKB/Swiss-Prot;Acc:P08100]	7.82188	5.76798
SRGAP2	SLIT-ROBO Rho GTPase-activating protein 2 (srGAP2)(Formin-binding protein 2) [Source:UniProtKB/Swiss-Prot;Acc:O75044]	78.2844	49.4533
USP24	Ubiquitin carboxyl-terminal hydrolase 24 (EC 3.1.2.15)(Ubiquitin thioesterase 24)(Ubiquitin-specific-processing protease 24)(Deubiquitinating enzyme 24) [Source:UniProtKB/Swiss-Prot;Acc:Q9UPU5]	23.3876	57.2265
LONP1	Lon protease homolog, mitochondrial Precursor (EC 3.4.21.-)(Lon protease-like protein)(LONP)(LONHs)(Mitochondrial ATP-dependent protease Lon)(Serine protease 15) [Source:UniProtKB/Swiss-Prot;Acc:P36776]	167.004	329.945
GTF3C3	General transcription factor 3C polypeptide 3 (Transcription factor IIIC subunit gamma)(TF3C-gamma)(TFIIIC 102 kDa subunit)(TFIIIC102) [Source:UniProtKB/Swiss-Prot;Acc:Q9Y5Q9]	88.3446	298.06
CCNB2	G2/mitotic-specific cyclin-B2 [Source:UniProtKB/Swiss-Prot;Acc:O95067]	1453.68	1173.63
ATP6V0D1	V-type proton ATPase subunit d 1 (V-ATPase subunit d 1)(Vacuolar proton pump subunit d 1)(V-ATPase AC39 subunit)(V-ATPase 40 kDa accessory protein)(P39)(32 kDa accessory protein) [Source:UniProtKB/Swiss-Prot;Acc:P61421]	413.117	453.139
HERC3	Probable E3 ubiquitin-protein ligase HERC3 (EC 6.3.2.-)(HECT domain and RCC1-like domain-containing protein 3) [Source:UniProtKB/Swiss-Prot;Acc:Q15034]	9.15287	14.7334
EIF2B4	Translation initiation factor eIF-2B subunit delta (eIF-2B GDP-GTP exchange factor subunit delta) [Source:UniProtKB/Swiss-Prot;Acc:Q9UI10]	399.77	287.506
CTSF	Cathepsin F Precursor (CATSF)(EC 3.4.22.41) [Source:UniProtKB/Swiss-Prot;Acc:Q9UBX1]	224.916	99.0178
B4GALT3	Beta-1,4-galactosyltransferase 3 (Beta-1,4-GalTase 3)(Beta4Gal-T3)(b4Gal-T3)(EC 2.4.1.-)(UDP-galactose:beta-N-acetylglucosamine beta-1,4-galactosyltransferase 3)(UDP-Gal:beta-GlcNAc beta-1,4-galactosyltransferase 3) [Includes N-acetyllactosamine synthase(	197.496	318.99
POLA1	DNA polymerase alpha catalytic subunit (EC 2.7.7.7) [Source:UniProtKB/Swiss-Prot;Acc:P09884]	223.615	97.9417
PMM1	Phosphomannomutase 1 (PMM 1)(EC 5.4.2.8)(PMMH-22) [Source:UniProtKB/Swiss-Prot;Acc:Q92871]	494.602	390.539
PFKFB2	6-phosphofructo-2-kinase/fructose-2,6-biphosphatase 2 (PFK-2/FBPase-2)(6PF-2-K/Fru-2,6-P2ASE heart-type isozyme) [Includes 6-phosphofructo-2-kinase(EC 2.7.1.105);Fructose-2,6-bisphosphatase(EC 3.1.3.46)] [Source:UniProtKB/Swiss-Prot;Acc:O60825]	11.1862	10.8059
GREM1	Gremlin-1 Precursor (Cysteine knot superfamily 1, BMP antagonist 1)(Increased in high glucose protein 2)(IHG-2)(Down-regulated in Mos-transformed cells protein)(DAN domain family member 2)(Cell proliferation-inducing gene 2 protein) [Source:UniProtKB/Swiss-Prot;Acc:O60565]	2.93254
POTEB	POTE ankyrin domain family member D (ANKRD26-like family B member 3)(Ankyrin repeat domain-containing protein 21)(Protein POTE)(Prostate, ovary, testis-expressed protein) [Source:UniProtKB/Swiss-Prot;Acc:Q86YR6]
PDCD7	Programmed cell death protein 7 (HES18)(ES18) [Source:UniProtKB/Swiss-Prot;Acc:Q8N8D1]	211.115	242.984
DNM1L	Dynamin-1-like protein (EC 3.6.5.5)(Dynamin-like protein)(Dnm1p/Vps1p-like protein)(DVLP)(Dynamin family member proline-rich carboxyl-terminal domain less)(Dymple)(Dynamin-related protein 1)(Dynamin-like protein 4)(Dynamin-like protein IV)(HdynIV) [Source:UniProtKB/Swiss-Prot;Acc:O00429]	238.225	328.438
UBAP2L	Ubiquitin-associated protein 2-like (Protein NICE-4) [Source:UniProtKB/Swiss-Prot;Acc:Q14157]	74.5956	124.842
TOX4	TOX high mobility group box family member 4 (Epidermal Langerhans cell protein LCP1) [Source:UniProtKB/Swiss-Prot;Acc:O94842]	280.273	330.69
NOS1AP	Carboxyl-terminal PDZ ligand of neuronal nitric oxide synthase protein (C--terminal PDZ ligand of neuronal nitric oxide synthase protein)(Nitric oxide synthase 1 adaptor protein) [Source:UniProtKB/Swiss-Prot;Acc:O75052]	158.01	129.362
EDEM1	ER degradation-enhancing alpha-mannosidase-like 1 [Source:UniProtKB/Swiss-Prot;Acc:Q92611]	13.3547	38.7642
SCAMP1	Secretory carrier-associated membrane protein 1 (Secretory carrier membrane protein 1) [Source:UniProtKB/Swiss-Prot;Acc:O15126]	60.0331	119.135
-	-	17.7946	11.2045
RPS20	40S ribosomal protein S20 [Source:UniProtKB/Swiss-Prot;Acc:P60866]	6.34821	25.0375
RPS7	40S ribosomal protein S7 [Source:UniProtKB/Swiss-Prot;Acc:P62081]	16115.5	14681.1
RELA	Transcription factor p65 (Nuclear factor NF-kappa-B p65 subunit) [Source:UniProtKB/Swiss-Prot;Acc:Q04206]	26.2279	24.8565
SASH1	SAM and SH3 domain-containing protein 1 (Proline-glutamate repeat-containing protein) [Source:UniProtKB/Swiss-Prot;Acc:O94885]	64.6293	35.5672
-	-	29.8895	37.6553
SFRS11	Splicing factor, arginine/serine-rich 11 (Arginine-rich 54 kDa nuclear protein)(p54) [Source:UniProtKB/Swiss-Prot;Acc:Q05519]	981.377	1601.65
CYTH2	Cytohesin-2 (PH, SEC7 and coiled-coil domain-containing protein 2)(ARF nucleotide-binding site opener)(Protein ARNO)(ARF exchange factor) [Source:UniProtKB/Swiss-Prot;Acc:Q99418]	8.82555	11.8522
TBX18	T-box transcription factor TBX18 (T-box protein 18) [Source:UniProtKB/Swiss-Prot;Acc:O95935]	68.2214	96.2882
MAP3K6	Mitogen-activated protein kinase kinase kinase 6 (EC 2.7.11.25)(Apoptosis signal-regulating kinase 2) [Source:UniProtKB/Swiss-Prot;Acc:O95382]	276.378	169.107
ST3GAL5	Lactosylceramide alpha-2,3-sialyltransferase (EC 2.4.99.9)(CMP-NeuAc:lactosylceramide alpha-2,3-sialyltransferase)(Ganglioside GM3 synthase)(ST3Gal V)(Sialyltransferase 9) [Source:UniProtKB/Swiss-Prot;Acc:Q9UNP4]	1766.25	2705.48
TSC22D1	TSC22 domain family protein 1 (Transforming growth factor beta-1-induced transcript 4 protein)(Regulatory protein TSC-22)(TGFB-stimulated clone 22 homolog)(Cerebral protein 2) [Source:UniProtKB/Swiss-Prot;Acc:Q15714]	11285	7940.76
JMJD7-PLA2G4B	JmjC domain-containing protein 7 (Jumonji domain-containing protein 7) [Source:UniProtKB/Swiss-Prot;Acc:P0C870]	31.3025	36.4381
EIF3S10	Eukaryotic translation initiation factor 3 subunit A (eIF3a)(Eukaryotic translation initiation factor 3 subunit 10)(eIF-3-theta)(eIF3 p167)(eIF3 p180)(eIF3 p185) [Source:UniProtKB/Swiss-Prot;Acc:Q14152]	2196.64	3821.36
FXYD1	Phospholemman Precursor (FXYD domain-containing ion transport regulator 1) [Source:UniProtKB/Swiss-Prot;Acc:O00168]	23.3334	22.4812
PLCB2	1-phosphatidylinositol-4,5-bisphosphate phosphodiesterase beta-2 (EC 3.1.4.11)(Phosphoinositide phospholipase C)(Phospholipase C-beta-2)(PLC-beta-2) [Source:UniProtKB/Swiss-Prot;Acc:Q00722]		4.93459
PDHB	Pyruvate dehydrogenase E1 component subunit beta, mitochondrial Precursor (PDHE1-B)(EC 1.2.4.1) [Source:UniProtKB/Swiss-Prot;Acc:P11177]	1292.92	747.905
CEP97	Centrosomal protein of 97 kDa (Cep97)(Leucine-rich repeat and IQ domain-containing protein 2) [Source:UniProtKB/Swiss-Prot;Acc:Q8IW35]	127.297	224.074
VKORC1	Vitamin K epoxide reductase complex subunit 1 (EC 1.1.4.1)(Vitamin K1 2,3-epoxide reductase subunit 1) [Source:UniProtKB/Swiss-Prot;Acc:Q9BQB6]	1187.87	1127
RASL11B	Ras-like protein family member 11B [Source:UniProtKB/Swiss-Prot;Acc:Q9BPW5]	5.84403
C6orf106	Uncharacterized protein C6orf106 [Source:UniProtKB/Swiss-Prot;Acc:Q9H6K1]	43.0599	48.3685
SMAP2	Stromal membrane-associated protein 2 (Stromal membrane-associated protein 1-like) [Source:UniProtKB/Swiss-Prot;Acc:Q8WU79]	28.8895	41.1458
CLSPN	Claspin (hClaspin)(Hu-Claspin) [Source:UniProtKB/Swiss-Prot;Acc:Q9HAW4]	544.817	305.608
AC091842.3	Transposon-derived Buster3 transposase-like protein [Source:UniProtKB/Swiss-Prot;Acc:Q8IZ13]	38.3191	24.3913
IFT52	Intraflagellar transport protein 52 homolog (Protein NGD5 homolog) [Source:UniProtKB/Swiss-Prot;Acc:Q9Y366]	270.507	260.271
MRPS7	28S ribosomal protein S7, mitochondrial Precursor (S7mt)(MRP-S7)(bMRP-27a)(bMRP27a) [Source:UniProtKB/Swiss-Prot;Acc:Q9Y2R9]	913.913	1115.43
RRM2B	Ribonucleoside-diphosphate reductase subunit M2 B (EC 1.17.4.1)(TP53-inducible ribonucleotide reductase M2 B)(p53-inducible ribonucleotide reductase small subunit 2-like protein)(p53R2) [Source:UniProtKB/Swiss-Prot;Acc:Q7LG56]	94.7025	695.163
EHD4	EH domain-containing protein 4 (Hepatocellular carcinoma-associated protein 10/11) [Source:UniProtKB/Swiss-Prot;Acc:Q9H223]	272.42	263.984
C16orf80	UPF0468 protein C16orf80 (Transcription factor IIB) [Source:UniProtKB/Swiss-Prot;Acc:Q9Y6A4]	464.103	722.544
PHPT1	14 kDa phosphohistidine phosphatase (EC 3.1.3.-)(Phosphohistidine phosphatase 1)(Protein janus-A homolog) [Source:UniProtKB/Swiss-Prot;Acc:Q9NRX4]	2114.83	3956.42
IGDCC4	Neighbor of punc e11 Precursor (Protein DDM36)(hDDM36) [Source:UniProtKB/Swiss-Prot;Acc:Q8TDY8]	21.2501	23.0753
SFRS15	Splicing factor, arginine/serine-rich 15 (CTD-binding SR-like protein RA4) [Source:UniProtKB/Swiss-Prot;Acc:O95104]	11.6579	18.217
TMEM27	Collectrin Precursor (Transmembrane protein 27) [Source:UniProtKB/Swiss-Prot;Acc:Q9HBJ8]	103.327	88.1467
DTWD1	DTW domain-containing protein 1 [Source:UniProtKB/Swiss-Prot;Acc:Q8N5C7]	251.318	322.983
MFF	Mitochondrial fission factor [Source:UniProtKB/Swiss-Prot;Acc:Q9GZY8]	537.012	662.346
PCDHB13	Protocadherin beta-13 Precursor (PCDH-beta-13) [Source:UniProtKB/Swiss-Prot;Acc:Q9Y5F0]	8.62181	8.18684
PCDHGB7	Protocadherin gamma-B7 Precursor (PCDH-gamma-B7) [Source:UniProtKB/Swiss-Prot;Acc:Q9Y5F8]	5.78621	8.89188
GNL3	Guanine nucleotide-binding protein-like 3 (Nucleolar GTP-binding protein 3)(Nucleostemin)(E2-induced gene 3 protein)(Novel nucleolar protein 47)(NNP47) [Source:UniProtKB/Swiss-Prot;Acc:Q9BVP2]	1055.61	1003.72
FBXO9	F-box only protein 9 (Cross-immune reaction antigen 1)(Renal carcinoma antigen NY-REN-57) [Source:UniProtKB/Swiss-Prot;Acc:Q9UK97]	922.295	1124.29
KIAA1429	Protein virilizer homolog [Source:UniProtKB/Swiss-Prot;Acc:Q69YN4]	333.232	372.104
CLIC4	Chloride intracellular channel protein 4 (Intracellular chloride ion channel protein p64H1) [Source:UniProtKB/Swiss-Prot;Acc:Q9Y696]	935.708	1070.65
BCL2L13	Bcl-2-like protein 13 (Bcl2-L-13)(Protein Mil1)(Bcl-rambo) [Source:UniProtKB/Swiss-Prot;Acc:Q9BXK5]	147.509	150.395
PRKD3	Serine/threonine-protein kinase D3 (EC 2.7.11.13)(Protein kinase C nu type)(nPKC-nu)(Protein kinase EPK2) [Source:UniProtKB/Swiss-Prot;Acc:O94806]	117.748	118.981
OR5H6	Olfactory receptor 5H6 (Olfactory receptor OR3-11) [Source:UniProtKB/Swiss-Prot;Acc:Q8NGV6]	6.69358	7.506
WNK3	Serine/threonine-protein kinase WNK3 (EC 2.7.11.1)(Protein kinase with no lysine 3)(Protein kinase, lysine-deficient 3) [Source:UniProtKB/Swiss-Prot;Acc:Q9BYP7]
UPF3B	Regulator of nonsense transcripts 3B (Nonsense mRNA reducing factor 3B)(Up-frameshift suppressor 3 homolog B)(hUpf3B)(hUpf3p-X) [Source:UniProtKB/Swiss-Prot;Acc:Q9BZI7]	178.548	85.2666
C14orf135	Pecanex-like protein C14orf135 (Hepatitis C virus F protein-binding protein 2)(HCV F protein-binding protein 2) [Source:UniProtKB/Swiss-Prot;Acc:Q63HM2]	214.997	269.989
GMCL1	Germ cell-less protein-like 1 [Source:UniProtKB/Swiss-Prot;Acc:Q96IK5]	92.5589	156.824
BCORL1	BCoR-like protein 1 (BCoR-L1)(BCL6 corepressor-like protein 1) [Source:UniProtKB/Swiss-Prot;Acc:Q5H9F3]	10.5769	15.588
GUF1	GTP-binding protein GUF1 homolog [Source:UniProtKB/Swiss-Prot;Acc:Q8N442]	24.2733	85.4753
LAP3	Cytosol aminopeptidase (EC 3.4.11.1)(Leucine aminopeptidase)(Leucyl aminopeptidase)(Leucine aminopeptidase 3)(LAP)(Proline aminopeptidase)(EC 3.4.11.5)(Prolyl aminopeptidase)(Peptidase S) [Source:UniProtKB/Swiss-Prot;Acc:P28838]	514.279	324.354
CCDC53	Coiled-coil domain-containing protein 53 [Source:UniProtKB/Swiss-Prot;Acc:Q9Y3C0]	502.086	237.402
GLTSCR1	Glioma tumor suppressor candidate region gene 1 protein [Source:UniProtKB/Swiss-Prot;Acc:Q9NZM4]	5.86767
SCHIP1	Schwannomin-interacting protein 1 (SCHIP-1) [Source:UniProtKB/Swiss-Prot;Acc:Q9P0W5]	179.366	247.122
SLC43A3	Solute carrier family 43 member 3 (Protein FOAP-13) [Source:UniProtKB/Swiss-Prot;Acc:Q8NBI5]	4.73012
BZW2	Basic leucine zipper and W2 domain-containing protein 2 [Source:UniProtKB/Swiss-Prot;Acc:Q9Y6E2]	273.172	503.278
KIAA1524	Protein CIP2A (Cancerous inhibitor of PP2A)(p90 autoantigen) [Source:UniProtKB/Swiss-Prot;Acc:Q8TCG1]	123.668	95.4163
NHSL1	NHS-like protein 1 [Source:UniProtKB/Swiss-Prot;Acc:Q5SYE7]	24.2062	14.1963
NPAL3	NIPA-like protein 3 [Source:UniProtKB/Swiss-Prot;Acc:Q6P499]	192.279	309.275
MCCC1	Methylcrotonoyl-CoA carboxylase subunit alpha, mitochondrial Precursor (MCCase subunit alpha)(EC 6.4.1.4)(3-methylcrotonyl-CoA carboxylase 1)(3-methylcrotonyl-CoA:carbon dioxide ligase subunit alpha)(3-methylcrotonyl-CoA carboxylase biotin-containing subu	78.4413	273.67
UGCGL1	UDP-glucose:glycoprotein glucosyltransferase 1 Precursor (EC 2.4.1.-)(UDP-glucose ceramide glucosyltransferase-like 1)(UDP--Glc:glycoprotein glucosyltransferase)(HUGT1) [Source:UniProtKB/Swiss-Prot;Acc:Q9NYU2]	21.0936	20.7541
GNG12	Guanine nucleotide-binding protein G(I)/G(S)/G(O) subunit gamma-12 Precursor [Source:UniProtKB/Swiss-Prot;Acc:Q9UBI6]	1393.6	1267.06
CMAS	N-acylneuraminate cytidylyltransferase (EC 2.7.7.43)(CMP-N-acetylneuraminic acid synthetase)(CMP-NeuNAc synthetase) [Source:UniProtKB/Swiss-Prot;Acc:Q8NFW8]	553.409	639.827
FBXW2	F-box/WD repeat-containing protein 2 (F-box and WD-40 domain-containing protein 2)(Protein MD6) [Source:UniProtKB/Swiss-Prot;Acc:Q9UKT8]	62.176	65.4447
GAPVD1	GTPase-activating protein and VPS9 domain-containing protein 1 (Rab5-activating protein 6)(GAPex-5) [Source:UniProtKB/Swiss-Prot;Acc:Q14C86]	60.0815	244.632
CNOT10	CCR4-NOT transcription complex subunit 10 [Source:UniProtKB/Swiss-Prot;Acc:Q9H9A5]	72.2386	73.3839
BRP44	Brain protein 44 [Source:UniProtKB/Swiss-Prot;Acc:O95563]	1187.34	1696.64
EDC4	Enhancer of mRNA-decapping protein 4 (Human enhancer of decapping large subunit)(Hedls)(Autoantigen Ge-1)(Autoantigen RCD-8) [Source:UniProtKB/Swiss-Prot;Acc:Q6P2E9]	3.30093
NTSR2	Neurotensin receptor type 2 (NTR2 receptor)(NT-R-2)(Levocabastine-sensitive neurotensin receptor) [Source:UniProtKB/Swiss-Prot;Acc:O95665]	4.38301
DERL1	Derlin-1 (Der1-like protein 1)(Degradation in endoplasmic reticulum protein 1)(DERtrin-1) [Source:UniProtKB/Swiss-Prot;Acc:Q9BUN8]	718.174	1943.21
CELSR3	Solute carrier family 26 member 6 (Pendrin-like protein 1)(Pendrin-L1) [Source:UniProtKB/Swiss-Prot;Acc:Q9BXS9]	201.148	153.514
PAPOLG	Poly(A) polymerase gamma (PAP-gamma)(EC 2.7.7.19)(Polynucleotide adenylyltransferase gamma)(SRP RNA 3'-adenylating enzyme)(Neo-poly(A) polymerase)(Neo-PAP) [Source:UniProtKB/Swiss-Prot;Acc:Q9BWT3]	103.388	162.505
RAB17	Ras-related protein Rab-17 [Source:UniProtKB/Swiss-Prot;Acc:Q9H0T7]	118.481	236.318
LEPRE1	Prolyl 3-hydroxylase 1 Precursor (EC 1.14.11.7)(Leucine- and proline-enriched proteoglycan 1)(Leprecan-1)(Growth suppressor 1) [Source:UniProtKB/Swiss-Prot;Acc:Q32P28]	160.513	128.242
RXFP1	Relaxin receptor 1 (Relaxin family peptide receptor 1)(Leucine-rich repeat-containing G-protein coupled receptor 7) [Source:UniProtKB/Swiss-Prot;Acc:Q9HBX9]
IGHE	Ig epsilon chain C region [Source:UniProtKB/Swiss-Prot;Acc:P01854]	22.5468	22.702
SLC35B3	Adenosine 3'-phospho 5'-phosphosulfate transporter 2 (PAPS transporter 2)(Solute carrier family 35 member B3)(3'-phosphoadenosine 5'-phosphosulfate transporter) [Source:UniProtKB/Swiss-Prot;Acc:Q9H1N7]	258.863	273.503
C6orf48	Protein G8 [Source:UniProtKB/Swiss-Prot;Acc:Q9UBA6]	3167.3	1153
PNMA3	Paraneoplastic antigen Ma3 [Source:UniProtKB/Swiss-Prot;Acc:Q9UL41]	23.1714	23.8236
C18orf8	Uncharacterized protein C18orf8 (Colon cancer-associated protein Mic1)(Mic-1) [Source:UniProtKB/Swiss-Prot;Acc:Q96DM3]	313.466	440.44
PCLO	piccolo isoform 1 [Source:RefSeq peptide;Acc:NP_149015]	43.0019	41.2462
UBE2S	Ubiquitin-conjugating enzyme E2 S (EC 6.3.2.19)(Ubiquitin-protein ligase S)(Ubiquitin carrier protein S)(Ubiquitin-conjugating enzyme E2-24 kDa)(E2-EPF5) [Source:UniProtKB/Swiss-Prot;Acc:Q16763]	1691.69	1127.88
ARHGAP20	Rho GTPase-activating protein 20 (Rho-type GTPase-activating protein 20) [Source:UniProtKB/Swiss-Prot;Acc:Q9P2F6]	16.9881	9.20871
LYRM1	LYR motif-containing protein 1 [Source:UniProtKB/Swiss-Prot;Acc:O43325]	118.577	432.967
-	-	3.65468	11.7067
ASCL3	Achaete-scute homolog 3 (bHLH transcriptional regulator Sgn-1) [Source:UniProtKB/Swiss-Prot;Acc:Q9NQ33]
BCCIP	BRCA2 and CDKN1A-interacting protein (Protein TOK-1)(P21- and CDK-associated protein 1) [Source:UniProtKB/Swiss-Prot;Acc:Q9P287]	35.2372	52.4652
DBNDD2	Dysbindin domain-containing protein 2 (HSMNP1) [Source:UniProtKB/Swiss-Prot;Acc:Q9BQY9]	977.291	641.749
AC026150.2	cDNA FLJ52611 [Source:UniProtKB/TrEMBL;Acc:B4DXX6]	315.717	186.247
POLDIP2	Polymerase delta-interacting protein 2 (38 kDa DNA polymerase delta interaction protein)(p38) [Source:UniProtKB/Swiss-Prot;Acc:Q9Y2S7]	848.142	479.132
FAM169A	UPF0611 protein FAM169A [Source:UniProtKB/Swiss-Prot;Acc:Q9Y6X4]	70.0465	114.712
METTL7A	Methyltransferase-like protein 7A Precursor (EC 2.1.1.-)(Protein AAM-B) [Source:UniProtKB/Swiss-Prot;Acc:Q9H8H3]	53.1233	23.2514
CCRN4L	Nocturnin (CCR4 protein homolog) [Source:UniProtKB/Swiss-Prot;Acc:Q9UK39]	20.5052	14.0065
PDSS1	Decaprenyl-diphosphate synthase subunit 1 (EC 2.5.1.-)(Decaprenyl pyrophosphate synthetase subunit 1)(Trans-prenyltransferase)(TPT) [Source:UniProtKB/Swiss-Prot;Acc:Q5T2R2]	49.3408	94.7033
TSPAN12	Tetraspanin-12 (Tspan-12)(Transmembrane 4 superfamily member 12)(Tetraspan NET-2) [Source:UniProtKB/Swiss-Prot;Acc:O95859]	16.8834	17.1485
C19orf50	UPF0459 protein C19orf50 [Source:UniProtKB/Swiss-Prot;Acc:Q9BQD3]	173.58	173.725
ISL2	Insulin gene enhancer protein ISL-2 (Islet-2) [Source:UniProtKB/Swiss-Prot;Acc:Q96A47]	30.3395	40.8635
LMF1	Lipase maturation factor 1 (Transmembrane protein 112) [Source:UniProtKB/Swiss-Prot;Acc:Q96S06]	57.1992	31.8388
SLC39A8	Zinc transporter ZIP8 (Zrt- and Irt-like protein 8)(ZIP-8)(Solute carrier family 39 member 8)(LIV-1 subfamily of ZIP zinc transporter 6)(LZT-Hs6)(BCG-induced integral membrane protein in monocyte clone 103 protein) [Source:UniProtKB/Swiss-Prot;Acc:Q9C0K1]	375.841	240.9
MCCC2	Methylcrotonoyl-CoA carboxylase beta chain, mitochondrial Precursor (MCCase subunit beta)(EC 6.4.1.4)(3-methylcrotonyl-CoA:carbon dioxide ligase subunit beta)(3-methylcrotonyl-CoA carboxylase non-biotin-containing subunit)(3-methylcrotonyl-CoA carboxylase 2) [Source:UniProtKB/Swiss-Prot;Acc:Q9HCC0]	136.074	148.257
PRUNE	Protein prune homolog (hPrune)(EC 3.6.1.1)(Drosophila-related expressed sequence 17)(DRES-17)(DRES17)(HTcD37) [Source:UniProtKB/Swiss-Prot;Acc:Q86TP1]	366.056	238.047
WFDC1	WAP four-disulfide core domain protein 1 Precursor (Prostate stromal protein ps20)(ps20 growth inhibitor) [Source:UniProtKB/Swiss-Prot;Acc:Q9HC57]
NSDHL	Sterol-4-alpha-carboxylate 3-dehydrogenase, decarboxylating (EC 1.1.1.170)(Protein H105e3) [Source:UniProtKB/Swiss-Prot;Acc:Q15738]	326.437	305.551
CUZD1	CUB and zona pellucida-like domain-containing protein 1 Precursor (CUB and ZP domain-containing protein 1)(Transmembrane protein UO-44) [Source:UniProtKB/Swiss-Prot;Acc:Q86UP6]	3.94502
ANAPC2	Anaphase-promoting complex subunit 2 (APC2)(Cyclosome subunit 2) [Source:UniProtKB/Swiss-Prot;Acc:Q9UJX6]	67.8363	94.5561
BLNK	B-cell linker protein (Cytoplasmic adapter protein)(B-cell adapter containing a SH2 domain protein)(B-cell adapter containing a Src homology 2 domain protein)(Src homology 2 domain-containing leukocyte protein of 65 kDa)(SLP-65) [Source:UniProtKB/Swiss-Prot;Acc:Q8WV28]	3.57645
ZNF544	Zinc finger protein 544 [Source:UniProtKB/Swiss-Prot;Acc:Q6NX49]	354.569	606.922
NFU1	NFU1 iron-sulfur cluster scaffold homolog, mitochondrial Precursor (HIRA-interacting protein 5) [Source:UniProtKB/Swiss-Prot;Acc:Q9UMS0]	116.438	170.489
KIDINS220	Kinase D-interacting substrate of 220 kDa (Ankyrin repeat-rich membrane spanning protein) [Source:UniProtKB/Swiss-Prot;Acc:Q9ULH0]	27.7987	23.4788
AVEN	Cell death regulator Aven [Source:UniProtKB/Swiss-Prot;Acc:Q9NQS1]	160.767	155.257
SH3BP1	SH3 domain-binding protein 1 (3BP-1) [Source:UniProtKB/Swiss-Prot;Acc:Q9Y3L3]	116.867	66.5488
WDR45L	WD repeat domain phosphoinositide-interacting protein 3 (WIPI-3)(WD repeat-containing protein 45-like)(WDR45-like protein)(WIPI49-like protein) [Source:UniProtKB/Swiss-Prot;Acc:Q5MNZ6]	198.471	239.389
TEX14	Testis-expressed protein 14 (Testis-expressed sequence 14)(Protein kinase-like protein SgK307)(Sugen kinase 307) [Source:UniProtKB/Swiss-Prot;Acc:Q8IWB6]
TRERF1	Transcriptional-regulating factor 1 (Transcriptional-regulating protein 132)(Zinc finger transcription factor TReP-132)(Zinc finger protein rapa)(Breast cancer anti-estrogen resistance 2) [Source:UniProtKB/Swiss-Prot;Acc:Q96PN7]	73.4677	62.1665
-	-	6.05614	5.97557
PLEKHG3	Pleckstrin homology domain-containing family G member 3 [Source:UniProtKB/Swiss-Prot;Acc:A1L390]	244.146	263.732
REXO2	Oligoribonuclease, mitochondrial Precursor (EC 3.1.-.-)(Small fragment nuclease)(RNA exonuclease 2 homolog) [Source:UniProtKB/Swiss-Prot;Acc:Q9Y3B8]	1209.76	2453.26
GCA	Grancalcin [Source:UniProtKB/Swiss-Prot;Acc:P28676]	17.1071	19.1211
SLC24A2	Sodium/potassium/calcium exchanger 2 Precursor (Na(+)/K(+)/Ca(2+)-exchange protein 2)(Retinal cone Na-Ca+K exchanger)(Solute carrier family 24 member 2) [Source:UniProtKB/Swiss-Prot;Acc:Q9UI40]
SRRM2	Serine/arginine repetitive matrix protein 2 (Serine/arginine-rich splicing factor-related nuclear matrix protein of 300 kDa)(Ser/Arg-related nuclear matrix protein)(SR-related nuclear matrix protein of 300 kDa)(Splicing coactivator subunit SRm300)(300 kDa	8.29729	20.5835
RIMBP2	RIMS-binding protein 2 (RIM-BP2) [Source:UniProtKB/Swiss-Prot;Acc:O15034]
PHLDB3	Pleckstrin homology-like domain family B member 3 [Source:UniProtKB/Swiss-Prot;Acc:Q6NSJ2]	254.986	456.008
CTGLF4	Centaurin-gamma-like family member 4 [Source:UniProtKB/Swiss-Prot;Acc:Q5VUJ5]	55.7507	65.5889
AC011506.2	Putative uncharacterized protein ENSP00000384482 Fragment [Source:UniProtKB/TrEMBL;Acc:B5MCT5]	57.9418	68.0413
C19orf67	UPF0575 protein C19orf67 [Source:UniProtKB/Swiss-Prot;Acc:A6NJJ6]	5.56634	7.33134
THAP5	THAP domain-containing protein 5 [Source:UniProtKB/Swiss-Prot;Acc:Q7Z6K1]	23.4598	44.6882
DCLK2	Serine/threonine-protein kinase DCLK2 (EC 2.7.11.1)(Doublecortin-like and CAM kinase-like 2)(Doublecortin-like kinase 2) [Source:UniProtKB/Swiss-Prot;Acc:Q8N568]
C8orf42	Uncharacterized protein C8orf42 (Protein INM01) [Source:UniProtKB/Swiss-Prot;Acc:Q86YL5]	13.2292	22.9464
AC004014.2	Putative uncharacterized protein LOC154907 [Source:UniProtKB/Swiss-Prot;Acc:A4D0T2]
C1orf213	Putative uncharacterized protein C1orf213 [Source:UniProtKB/Swiss-Prot;Acc:Q8NC38]	29.382	33.3741
C19orf25	UPF0449 protein C19orf25 [Source:UniProtKB/Swiss-Prot;Acc:Q9UFG5]	15.8857	17.4571
SESN3	Sestrin-3 [Source:UniProtKB/Swiss-Prot;Acc:P58005]	3.16488
PABPC5	Polyadenylate-binding protein 5 (Poly(A)-binding protein 5)(PABP 5) [Source:UniProtKB/Swiss-Prot;Acc:Q96DU9]
SCRN3	Secernin-3 [Source:UniProtKB/Swiss-Prot;Acc:Q0VDG4]	71.6659	261.182
-	-	27.5084	27.4683
SNX30	Sorting nexin-30 [Source:UniProtKB/Swiss-Prot;Acc:Q5VWJ9]
C9orf128	Uncharacterized protein C9orf128 [Source:UniProtKB/Swiss-Prot;Acc:A6H8Z2]
OR2AK2	Olfactory receptor 2AK2 (Olfactory receptor OR1-47) [Source:UniProtKB/Swiss-Prot;Acc:Q8NG84]
AC034199.2	hypothetical protein LOC133874 [Source:RefSeq peptide;Acc:NP_001096079]	68.6734	60.6492
C4orf32	Uncharacterized protein C4orf32 [Source:UniProtKB/Swiss-Prot;Acc:Q8N8J7]	37.7463	50.5608
C1orf125	Uncharacterized protein C1orf125 [Source:UniProtKB/Swiss-Prot;Acc:Q5T1B0]
ZNF428	Zinc finger protein 428 (Enzyme-like protein PIT13) [Source:UniProtKB/Swiss-Prot;Acc:Q96B54]	780.326	1238.86
OR52R1	Olfactory receptor 52R1 [Source:UniProtKB/Swiss-Prot;Acc:Q8NGF1]	4.90978
TTC18	Tetratricopeptide repeat protein 18 (TPR repeat protein 18) [Source:UniProtKB/Swiss-Prot;Acc:Q5T0N1]	3.57043	6.84105
KLHL32	Kelch-like protein 32 (BTB and kelch domain-containing protein 5) [Source:UniProtKB/Swiss-Prot;Acc:Q96NJ5]
SIGLEC11	Sialic acid-binding Ig-like lectin 11 Precursor (Sialic acid-binding lectin 11)(Siglec-11) [Source:UniProtKB/Swiss-Prot;Acc:Q96RL6]
HAMP	Hepcidin Precursor (Liver-expressed antimicrobial peptide)(LEAP-1)(Putative liver tumor regressor)(PLTR) [Contains Hepcidin-25(Hepc25);Hepcidin-20(Hepc20)] [Source:UniProtKB/Swiss-Prot;Acc:P81172]	15.1501	11.4997
PML	Probable transcription factor PML (Tripartite motif-containing protein 19)(RING finger protein 71) [Source:UniProtKB/Swiss-Prot;Acc:P29590]	7.42967	5.15069
-	-	24.7242	33.7892
-	-	6.20702	6.89822
-	-	3.18529
FAM179A	Protein FAM179A [Source:UniProtKB/Swiss-Prot;Acc:Q6ZUX3]
ZNF540	Zinc finger protein 540 [Source:UniProtKB/Swiss-Prot;Acc:Q8NDQ6]	12.6094	122.525
ARSK	Arylsulfatase K Precursor (ASK)(EC 3.1.6.-)(Telethon sulfatase) [Source:UniProtKB/Swiss-Prot;Acc:Q6UWY0]	55.9871	53.0927
CCDC52	Coiled-coil domain-containing protein 52 [Source:UniProtKB/Swiss-Prot;Acc:Q8N0Z3]	77.2973	67.8994
ZNF417	Zinc finger protein 417 [Source:UniProtKB/Swiss-Prot;Acc:Q8TAU3]	47.2658	37.4042
C17orf32	Transmembrane protein 199 [Source:UniProtKB/Swiss-Prot;Acc:Q8N511]	207.574	431.441
C20orf132	Uncharacterized protein C20orf132 [Source:UniProtKB/Swiss-Prot;Acc:Q9H579]	7.24957	8.16488
MUC17	Mucin-17 Precursor (MUC-17)(Small intestinal mucin-3)(MUC-3) [Source:UniProtKB/Swiss-Prot;Acc:Q685J3]
C4orf15	Uncharacterized protein C4orf15 [Source:UniProtKB/Swiss-Prot;Acc:Q68CZ6]	119.35	203.884
TCP10L2	t-complex 10-like 2 [Source:RefSeq peptide;Acc:NP_001138593]
C3orf72	Uncharacterized protein C3orf72 [Source:UniProtKB/Swiss-Prot;Acc:Q6ZUU3]
ONECUT3	One cut domain family member 3 (One cut homeobox 3)(Transcription factor ONECUT-3)(OC-3) [Source:UniProtKB/Swiss-Prot;Acc:O60422]	15.2556	12.1321
-	-
UROC1	Probable urocanate hydratase (Urocanase)(EC 4.2.1.49)(Imidazolonepropionate hydrolase) [Source:UniProtKB/Swiss-Prot;Acc:Q96N76]
PQLC3	PQ-loop repeat-containing protein 3 Precursor [Source:UniProtKB/Swiss-Prot;Acc:Q8N755]	151.983	233.848
ACER1	Alkaline ceramidase 1 (Alkaline CDase-1)(AlkCDase 1)(EC 3.5.1.23)(N-acylsphingosine amidohydrolase 3)(Acylsphingosine deacylase 3) [Source:UniProtKB/Swiss-Prot;Acc:Q8TDN7]
KRT222P	Keratin-like protein KRT222 (Keratin-222)(Keratin-222 pseudogene) [Source:UniProtKB/Swiss-Prot;Acc:Q8N1A0]
MRGPRX3	Mas-related G-protein coupled receptor member X3 (Sensory neuron-specific G-protein coupled receptor 1/2) [Source:UniProtKB/Swiss-Prot;Acc:Q96LB0]
MRPL54	39S ribosomal protein L54, mitochondrial Precursor (L54mt)(MRP-L54) [Source:UniProtKB/Swiss-Prot;Acc:Q6P161]	1321.56	2231.24
SCAMP4	Secretory carrier-associated membrane protein 4 (Secretory carrier membrane protein 4) [Source:UniProtKB/Swiss-Prot;Acc:Q969E2]	410.822	334.178
C14orf126	Probable D-tyrosyl-tRNA(Tyr) deacylase 2 (EC 3.1.-.-) [Source:UniProtKB/Swiss-Prot;Acc:Q96FN9]	199.965	166.049
DDX55	ATP-dependent RNA helicase DDX55 (EC 3.6.1.-)(DEAD box protein 55) [Source:UniProtKB/Swiss-Prot;Acc:Q8NHQ9]	374.59	515.565
LOC650405	-
-	-	4.87325	5.02276
AC131212.1	Uncharacterized protein LOC645277 [Source:UniProtKB/Swiss-Prot;Acc:A6NCL2]	8.80749	11.5039
AC013356.1	hypothetical protein LOC644844 [Source:RefSeq peptide;Acc:NP_001139115]	3.26352
TRPV3	Transient receptor potential cation channel subfamily V member 3 (TrpV3)(Vanilloid receptor-like 3)(VRL-3) [Source:UniProtKB/Swiss-Prot;Acc:Q8NET8]	3.36496
EML5	Echinoderm microtubule-associated protein-like 5 (EMAP-5) [Source:UniProtKB/Swiss-Prot;Acc:Q05BV3]
FAM82A1	Regulator of microtubule dynamics protein 2 (RMD-2)(hRMD-2)(Protein FAM82A1) [Source:UniProtKB/Swiss-Prot;Acc:Q96LZ7]	3.36111
PUS10	Putative tRNA pseudouridine synthase Pus10 (EC 5.4.99.-)(tRNA pseudouridine 55 synthase)(Psi55 synthase)(tRNA-uridine isomerase)(tRNA pseudouridylate synthase)(Coiled-coil domain-containing protein 139) [Source:UniProtKB/Swiss-Prot;Acc:Q3MIT2]	10.7196	16.5115
C16orf89	Uncharacterized protein C16orf89 Precursor [Source:UniProtKB/Swiss-Prot;Acc:Q6UX73]	7.65059	4.63356
TTBK2	Tau-tubulin kinase 2 (EC 2.7.11.1) [Source:UniProtKB/Swiss-Prot;Acc:Q6IQ55]	24.4779	30.7231
GPR112	Probable G-protein coupled receptor 112 [Source:UniProtKB/Swiss-Prot;Acc:Q8IZF6]	8.07872
-	-	101.874	99.2627
ATAD4	Protein ATAD4 [Source:UniProtKB/Swiss-Prot;Acc:Q9BU68]	3.10985
AC092594.1	-
-	-
-	-	27.6885	24.3603
XKR5	XK-related protein 5 [Source:UniProtKB/Swiss-Prot;Acc:Q6UX68]
C2orf77	Uncharacterized protein C2orf77 [Source:UniProtKB/Swiss-Prot;Acc:Q0VFZ6]
C20orf94	UPF0492 protein C20orf94 [Source:UniProtKB/Swiss-Prot;Acc:Q5VYV7]	74.7284	57.8958
KIF19	Kinesin-like protein KIF19 [Source:UniProtKB/Swiss-Prot;Acc:Q2TAC6]	7.79545	12.086
LRRC50	Leucine-rich repeat-containing protein 50 [Source:UniProtKB/Swiss-Prot;Acc:Q8NEP3]	20.5223	15.8434
PHACTR3	Phosphatase and actin regulator 3 (Scaffold-associated PP1-inhibiting protein)(Scapinin) [Source:UniProtKB/Swiss-Prot;Acc:Q96KR7]	30.8377	36.7653
RAB3C	Ras-related protein Rab-3C [Source:UniProtKB/Swiss-Prot;Acc:Q96E17]
GNG8	Guanine nucleotide-binding protein G(I)/G(S)/G(O) subunit gamma-8 Precursor (Gamma-9) [Source:UniProtKB/Swiss-Prot;Acc:Q9UK08]	22.1116	24.7462
ATPIF1	ATPase inhibitor, mitochondrial Precursor [Source:UniProtKB/Swiss-Prot;Acc:Q9UII2]	2873.93	2994.67
PDZD4	PDZ domain-containing protein 4 (PDZ domain-containing RING finger protein 4-like protein) [Source:UniProtKB/Swiss-Prot;Acc:Q76G19]	6.85563	7.4021
-	-
C3orf76	UPF0526 protein C3orf76 (Protein FAM188B2) [Source:UniProtKB/Swiss-Prot;Acc:A8MYZ0]
AL139812.2	Novel protein similar to chondroitin sulfate GalNAcT-2 (GALNACT-2) Fragment [Source:UniProtKB/TrEMBL;Acc:Q5JUV9]	3.51584
AC015908.10-1	Phosphoinositide-interacting protein [Source:UniProtKB/Swiss-Prot;Acc:P0C851]
CXorf38	Uncharacterized protein CXorf38 [Source:UniProtKB/Swiss-Prot;Acc:Q8TB03]	156.168	144.229
ZNF483	Zinc finger protein 483 (Zinc finger protein with KRAB and SCAN domains 16) [Source:UniProtKB/Swiss-Prot;Acc:Q8TF39]	16.4362	36.2948
HSCB	Co-chaperone protein HscB, mitochondrial Precursor (DnaJ homolog subfamily C member 20)(Hsc20) [Source:UniProtKB/Swiss-Prot;Acc:Q8IWL3]	153.54	90.0315
RP11-269F19.1	hypothetical protein LOC149478 [Source:RefSeq peptide;Acc:NP_001130009]	34.7029	33.1924
C14orf166B	Uncharacterized protein C14orf166B [Source:UniProtKB/Swiss-Prot;Acc:Q0VAA2]		5.51788
E2F7	Transcription factor E2F7 (E2F-7) [Source:UniProtKB/Swiss-Prot;Acc:Q96AV8]	14.501	16.7857
GOT1L1	Putative aspartate aminotransferase, cytoplasmic 2 (EC 2.6.1.1)(Transaminase A-like protein 1)(Glutamate oxaloacetate transaminase 1-like protein 1) [Source:UniProtKB/Swiss-Prot;Acc:Q8NHS2]
ESNA1	Nuclear receptor coactivator 7 (140 kDa estrogen receptor-associated protein)(Estrogen nuclear receptor coactivator 1) [Source:UniProtKB/Swiss-Prot;Acc:Q8NI08]	24.3539	29.1013
C2orf49	Ashwin [Source:UniProtKB/Swiss-Prot;Acc:Q9BVC5]	83.3349	211.404
-	-	89.6664	26.833
-	-		6.56829
AL445309.13	Proteasome assembly chaperone 4 (PAC-4)(hPAC4) [Source:UniProtKB/Swiss-Prot;Acc:Q5JS54]	591.019	831.26
C3orf16	Uncharacterized protein C3orf16 [Source:UniProtKB/Swiss-Prot;Acc:A6NFN9]		4.70437
EDARADD	Ectodysplasin-A receptor-associated adapter protein (EDAR-associated death domain protein)(Crinkled homolog) [Source:UniProtKB/Swiss-Prot;Acc:Q8WWZ3]		5.35303
C1orf83	Uncharacterized protein C1orf83 [Source:UniProtKB/Swiss-Prot;Acc:Q96MN5]	20.1839	38.3418
C14orf79	Uncharacterized protein C14orf79 [Source:UniProtKB/Swiss-Prot;Acc:Q96F83]	78.9427	92.2104
LOC121296	-	12.5548	16.4589
OMA1	Metalloendopeptidase OMA1, mitochondrial Precursor (EC 3.4.24.-)(Metalloprotease-related protein 1)(MPRP-1) [Source:UniProtKB/Swiss-Prot;Acc:Q96E52]	230.693	273.298
OSBPL8	Oxysterol-binding protein-related protein 8 (OSBP-related protein 8)(ORP-8) [Source:UniProtKB/Swiss-Prot;Acc:Q9BZF1]	288.427	749.447
TRIM7	Tripartite motif-containing protein 7 (Glycogenin-interacting protein)(RING finger protein 90) [Source:UniProtKB/Swiss-Prot;Acc:Q9C029]
ADAMTSL1	ADAMTS-like protein 1 Precursor (ADAMTSL-1)(Punctin-1) [Source:UniProtKB/Swiss-Prot;Acc:Q8N6G6]
PCDH19	Protocadherin-19 Precursor [Source:UniProtKB/Swiss-Prot;Acc:Q8TAB3]
SLC16A6	Monocarboxylate transporter 7 (MCT 7)(Monocarboxylate transporter 6)(MCT 6)(Solute carrier family 16 member 6) [Source:UniProtKB/Swiss-Prot;Acc:O15403]	5.21216	15.9357
LOC100291080	-	3.76257	7.45814
-	-	16.37	17.7586
-	-	61.3181	77.8533
-	-	4.51907	10.0217
-	-
-	-	29.1422	28.8704
-	-
LOC100289203	-	67.9558	67.3746
C6orf35	UPF0463 transmembrane protein C6orf35 [Source:UniProtKB/Swiss-Prot;Acc:Q9NWH2]	5.70283	18.6302
-	-	72.2853	70.4025
-	-
-	-
CLDN15	Claudin-15 [Source:UniProtKB/Swiss-Prot;Acc:P56746]	44.2927	42.7133
CTF1	Cardiotrophin-1 (CT-1) [Source:UniProtKB/Swiss-Prot;Acc:Q16619]	4.94267	5.59309
-	-	33.5946	30.9031
-	-	44.9108	42.5017
-	-	14.6571	17.2065
-	-	33.4622	31.7411
-	-
-	-	47.6385	34.9862
-	-	7.43117	9.23597
AC002321.1	Putative uncharacterized protein ENSP00000383515 [Source:UniProtKB/TrEMBL;Acc:A8MTS3]	7.12277	4.83755
-	-	47.5525	46.8735
OR10C1	olfactory receptor, family 10, subfamily C, member 1 (OR10C1), mRNA [Source:RefSeq DNA;Acc:NM_013941]
OR4Q3	Olfactory receptor 4Q3 (Olfactory receptor OR14-3) [Source:UniProtKB/Swiss-Prot;Acc:Q8NH05]	5.04689	9.36168
SAPS3	Serine/threonine-protein phosphatase 6 regulatory subunit 3 (SAPS domain family member 3)(Sporulation-induced transcript 4-associated protein SAPL) [Source:UniProtKB/Swiss-Prot;Acc:Q5H9R7]	200.103	279.692
-	-	25.3956	25.4947
-	-
-	-	25.7852	24.3478
-	-	1026.82	884.757
LOC100289597	-	2.89774
-	-
-	-
-	-	18.5918	10.7084
-	-	58.4576	35.943
-	-
-	-	6.51671	5.19509
FAM155A	Transmembrane protein FAM155A [Source:UniProtKB/Swiss-Prot;Acc:B1AL88]
CCDC86	Coiled-coil domain-containing protein 86 (Cytokine-induced protein with coiled-coil domain) [Source:UniProtKB/Swiss-Prot;Acc:Q9H6F5]	105.378	108.588
LOC100288643	-	9.6779	8.23432
-	-	3.72733	4.64506
-	-	11.9367	8.25893
-	-	14.9111	13.0964
-	-	4.36862	7.8649
FGF6	Fibroblast growth factor 6 Precursor (FGF-6)(Heparin-binding growth factor 6)(HBGF-6)(HST-2) [Source:UniProtKB/Swiss-Prot;Acc:P10767]
-	-
-	-	273.117	206.403
LOC642776	-	60.1904	56.2413
NCRNA00168	non-protein coding RNA 168 (NCRNA00168), mRNA [Source:RefSeq DNA;Acc:NM_001098830]
-	-	5.94546	7.65925
MTHFD2L	Probable bifunctional methylenetetrahydrofolate dehydrogenase/cyclohydrolase 2 (NADP-dependent methylenetetrahydrofolate dehydrogenase 2-like protein) [Includes NAD-dependent methylenetetrahydrofolate dehydrogenase(EC 1.5.1.15);Methenyltetrahydrofolate cy	6.50015	11.2333
PRAMEF20	PRAME family member 20/21 [Source:UniProtKB/Swiss-Prot;Acc:Q5VT98]
-	-	5.37464	5.33727
LOC100290634	-	5.36862
-	-	94.4854	44.9489
-	-	7.62739	12.2139
-	-	10.4084	8.85273
-	-	5.2358
LOC100288990	-
-	-	5.01121
-	-	67.9085	70.8424
LOC728846	-	127.855	108.269
-	-	99.7465	99.6573
LOC727913	-	7.55195	8.56066
C20orf127	-	16488.8	34812.5
-	-	14.8135	18.3128
-	-	5.84508	6.73357
LOC100288006	-	31.6432	26.3016
LOC100287962	-	9.05249	8.53141
-	-	15.8135	9.47461
LOC100287464	-	63.4307	60.177
CLMN	Calmin (Calponin-like transmembrane domain protein) [Source:UniProtKB/Swiss-Prot;Acc:Q96JQ2]	32.2469	51.0594
-	-	4.26073	6.7639
C8orf68	Putative DAP-2 like protein C8orf68 [Source:UniProtKB/Swiss-Prot;Acc:P0C838]
GNG10	DnaJ homolog subfamily C member 25 [Source:UniProtKB/Swiss-Prot;Acc:Q9H1X3]	504.677	646.986
UQCRH	Cytochrome b-c1 complex subunit 6, mitochondrial Precursor (Ubiquinol-cytochrome c reductase complex 11 kDa protein)(Cytochrome c1 non-heme 11 kDa protein)(Mitochondrial hinge protein)(Complex III subunit VIII)(Complex III subunit 6) [Source:UniProtKB/Swiss-Prot;Acc:P07919]	7005.83	7803.12
CCDC88C	Protein Daple (Dvl-associating protein with a high frequency of leucine residues)(hDaple)(Coiled-coil domain-containing protein 88C)(Hook-related protein 2)(HkRP2) [Source:UniProtKB/Swiss-Prot;Acc:Q9P219]	6.66821	6.88327
RASGRP3	Ras guanyl-releasing protein 3 (Calcium and DAG-regulated guanine nucleotide exchange factor III)(Guanine nucleotide exchange factor for Rap1) [Source:UniProtKB/Swiss-Prot;Acc:Q8IV61]	36.4141	33.2855
-	-	68.0312	62.1086
LOC100290469	-	4.43525
LOC100289925	-	4.51025	5.92464
-	-
-	-	12.0029	10.6079
-	-	45.5394	41.6677
AL136172.1	RBL1 protein Fragment [Source:UniProtKB/TrEMBL;Acc:Q8WVU8]	41.2224	32.4807
-	-	224.989	172.828
-	-
-	-	15.57	14.1469
AP001005.2	ROCK1 protein [Source:UniProtKB/TrEMBL;Acc:Q49AA3]	205.903	361.04
CBX3	Chromobox protein homolog 3 (Heterochromatin protein 1 homolog gamma)(HP1 gamma)(Modifier 2 protein)(HECH) [Source:UniProtKB/Swiss-Prot;Acc:Q13185]	4923.3	4135.76
ATP5F1	ATP synthase subunit b, mitochondrial Precursor [Source:UniProtKB/Swiss-Prot;Acc:P24539]	4889.08	7513.13
-	-	20058	32903.3
-	-	10.0542	10.1064
-	-	5.26998	6.71293
-	-	22.7242	21.6348
-	-	15.1247	18.1031
LOC100287342	-	11.6635	11.757
-	-	4.82597	5.89368
AC040980.1	Uncharacterized protein FLJ39785 [Source:UniProtKB/Swiss-Prot;Acc:Q86WV5]	217.966	317.65
WEE2	Wee1-like protein kinase 2 (EC 2.7.10.2)(Wee1-like protein kinase 1B)(Wee1B kinase) [Source:UniProtKB/Swiss-Prot;Acc:P0C1S8]
C9orf129	Putative uncharacterized protein C9orf129 [Source:UniProtKB/Swiss-Prot;Acc:Q5T035]
-	-	9.99361	13.2168
DUOXA2	Dual oxidase maturation factor 2 (Dual oxidase activator 2) [Source:UniProtKB/Swiss-Prot;Acc:Q1HG44]	14.5436	14.2796
WDR3	WD repeat-containing protein 3 [Source:UniProtKB/Swiss-Prot;Acc:Q9UNX4]	65.8492	68.302
CCNO	Cyclin-O (EC 3.2.2.-)(Uracil-DNA glycosylase 2)(UDG2)(Cyclin-like uracil-DNA glycosylase) [Source:UniProtKB/Swiss-Prot;Acc:P22674]	760.043	633.699
EIF2AK2	Interferon-induced, double-stranded RNA-activated protein kinase (EC 2.7.11.1)(Interferon-inducible RNA-dependent protein kinase)(Eukaryotic translation initiation factor 2-alpha kinase 2)(eIF-2A protein kinase 2)(Protein kinase RNA-activated)(PKR)(p68 kinase)(P1/eIF-2A protein kinase) [Source:UniProtKB/Swiss-Prot;Acc:P19525]	1346.52	1301.99
PHF1	PHD finger protein 1 (Protein PHF1)(Polycomb-like protein 1)(hPCl1) [Source:UniProtKB/Swiss-Prot;Acc:O43189]	86.3395	133.825
PRDM1	PR domain zinc finger protein 1 (PR domain-containing protein 1)(Beta-interferon gene positive regulatory domain I-binding factor)(BLIMP-1)(Positive regulatory domain I-binding factor 1)(PRDI-binding factor 1)(PRDI-BF1) [Source:UniProtKB/Swiss-Prot;Acc:O75626]	53.5927	55.2735
ADCY10	Adenylate cyclase type 10 (EC 4.6.1.1)(Adenylate cyclase homolog)(Testicular soluble adenylyl cyclase)(Germ cell soluble adenylyl cyclase)(hsAC)(sAC)(AH-related protein) [Source:UniProtKB/Swiss-Prot;Acc:Q96PN6]	17.9042	22.1709
APBA1	Amyloid beta A4 precursor protein-binding family A member 1 (Neuron-specific X11 protein)(Neuronal Munc18-1-interacting protein 1)(Mint-1)(Adapter protein X11alpha) [Source:UniProtKB/Swiss-Prot;Acc:Q02410]	13.9668	18.962
SEMG2	Semenogelin-2 Precursor (Semenogelin II)(SGII) [Source:UniProtKB/Swiss-Prot;Acc:Q02383]		4.54353
ABCD4	ATP-binding cassette sub-family D member 4 (Peroxisomal membrane protein 69)(PMP69)(Peroxisomal membrane protein 1-like)(PXMP1-L)(P70R) [Source:UniProtKB/Swiss-Prot;Acc:O14678]	62.9005	70.4189
KRTAP17-1	Keratin-associated protein 17-1 (Keratin-associated protein 16.1) [Source:UniProtKB/Swiss-Prot;Acc:Q9BYP8]	32.6126	32.359
-	-	402.683	535.886
-	-	22.7562	20.6785
SOSTDC1	Sclerostin domain-containing protein 1 Precursor (Ectodermal BMP inhibitor)(Ectodin)(Uterine sensitization-associated gene 1 protein)(USAG-1) [Source:UniProtKB/Swiss-Prot;Acc:Q6X4U4]	3.26631
MDFI	MyoD family inhibitor (Myogenic repressor I-mf) [Source:UniProtKB/Swiss-Prot;Acc:Q99750]	158.849	170.518
DVL2	Segment polarity protein dishevelled homolog DVL-2 (Dishevelled-2)(DSH homolog 2) [Source:UniProtKB/Swiss-Prot;Acc:O14641]	32.6821	31.5666
CTBS	Di-N-acetylchitobiase Precursor (EC 3.2.1.-) [Source:UniProtKB/Swiss-Prot;Acc:Q01459]	105.796	260.065
PNPLA8	Calcium-independent phospholipase A2-gamma (EC 3.1.1.5)(Intracellular membrane-associated calcium-independent phospholipase A2 gamma)(iPLA2-gamma)(iPLA2-2)(Patatin-like phospholipase domain-containing protein 8)(PNPLA-gamma) [Source:UniProtKB/Swiss-Prot;Acc:Q9NP80]	250.788	393.691
ATP1A3	Sodium/potassium-transporting ATPase subunit alpha-3 (Sodium pump subunit alpha-3)(EC 3.6.3.9)(Na(+)/K(+) ATPase alpha-3 subunit)(Na(+)/K(+) ATPase alpha(III) subunit) [Source:UniProtKB/Swiss-Prot;Acc:P13637]	6.62739	9.45355
AP4E1	AP-4 complex subunit epsilon-1 (Adapter-related protein complex 4 subunit epsilon-1)(AP-4 adapter complex subunit epsilon)(Epsilon subunit of AP-4)(Epsilon-adaptin) [Source:UniProtKB/Swiss-Prot;Acc:Q9UPM8]	95.1654	119.535
RAB11FIP2	Rab11 family-interacting protein 2 (Rab11-FIP2)(NRip11) [Source:UniProtKB/Swiss-Prot;Acc:Q7L804]	175.092	176.717
PSD3	PH and SEC7 domain-containing protein 3 (Pleckstrin homology and SEC7 domain-containing protein 3)(Exchange factor for ADP-ribosylation factor guanine nucleotide factor 6)(Hepatocellular carcinoma-associated antigen 67) [Source:UniProtKB/Swiss-Prot;Acc:Q9NYI0]	51.3372	155.104
MYO6	Myosin-VI (Unconventional myosin VI) [Source:UniProtKB/Swiss-Prot;Acc:Q9UM54]	184.779	193.061
MICALL1	MICAL-like protein 1 (Molecule interacting with Rab13)(MIRab13) [Source:UniProtKB/Swiss-Prot;Acc:Q8N3F8]	509.328	502.676
HK2	Hexokinase-2 (EC 2.7.1.1)(Hexokinase type II)(HK II)(Muscle form hexokinase) [Source:UniProtKB/Swiss-Prot;Acc:P52789]	105.205	59.2197
GYG1	Glycogenin-1 (EC 2.4.1.186) [Source:UniProtKB/Swiss-Prot;Acc:P46976]	181.591	380.615
CRHR1	Corticotropin-releasing factor receptor 1 Precursor (CRF-R)(CRF1)(Corticotropin-releasing hormone receptor 1)(CRH-R 1) [Source:UniProtKB/Swiss-Prot;Acc:P34998]	40.0584	35.9406
NR1D1	Nuclear receptor subfamily 1 group D member 1 (V-erbA-related protein EAR-1)(Rev-erbA-alpha) [Source:UniProtKB/Swiss-Prot;Acc:P20393]	75.8357	39.1481
SYNGAP1	Ras GTPase-activating protein SynGAP (Synaptic Ras GTPase-activating protein 1)(Synaptic Ras-GAP 1)(Neuronal RasGAP) [Source:UniProtKB/Swiss-Prot;Acc:Q96PV0]	23.727	27.4549
NFIX	Nuclear factor 1 X-type (Nuclear factor 1/X)(NF1-X)(NFI-X)(NF-I/X)(CCAAT-box-binding transcription factor)(CTF)(TGGCA-binding protein) [Source:UniProtKB/Swiss-Prot;Acc:Q14938]	43.3761	60.0765
LYL1	Protein lyl-1 (Lymphoblastic leukemia-derived sequence 1) [Source:UniProtKB/Swiss-Prot;Acc:P12980]	190.535	162.177
TRH	Prothyroliberin Precursor [Contains Thyroliberin(Thyrotropin-releasing hormone)(TRH)(Thyrotropin-releasing factor)(TRF)(TSH-releasing factor)(Protirelin)] [Source:UniProtKB/Swiss-Prot;Acc:P20396]	69.8616	69.3512
INSL4	Early placenta insulin-like peptide Precursor (EPIL)(Placentin)(Insulin-like peptide 4) [Contains Early placenta insulin-like peptide B chain;Early placenta insulin-like peptide A chain] [Source:UniProtKB/Swiss-Prot;Acc:Q14641]	6.8913	13.8159
ASPH	Aspartyl/asparaginyl beta-hydroxylase (EC 1.14.11.16)(Aspartate beta-hydroxylase)(ASP beta-hydroxylase)(Peptide-aspartate beta-dioxygenase) [Source:UniProtKB/Swiss-Prot;Acc:Q12797]	8.03015	15.4173
SNRNP70	U1 small nuclear ribonucleoprotein 70 kDa (U1 snRNP 70 kDa)(snRNP70)(U1-70K) [Source:UniProtKB/Swiss-Prot;Acc:P08621]	2046.6	2095.8
KRT33B	Keratin, type I cuticular Ha3-II (Hair keratin, type I Ha3-II)(Keratin-33B)(K33B) [Source:UniProtKB/Swiss-Prot;Acc:Q14525]	8.06582	8.30025
STXBP5	Syntaxin-binding protein 5 (Tomosyn-1)(Lethal(2) giant larvae protein homolog 3) [Source:UniProtKB/Swiss-Prot;Acc:Q5T5C0]	138.927	94.8895
USP25	Ubiquitin carboxyl-terminal hydrolase 25 (EC 3.1.2.15)(Ubiquitin thioesterase 25)(Ubiquitin-specific-processing protease 25)(Deubiquitinating enzyme 25)(USP on chromosome 21) [Source:UniProtKB/Swiss-Prot;Acc:Q9UHP3]	153.203	354.913
TTC28	Tetratricopeptide repeat protein 28 (TPR repeat protein 28) [Source:UniProtKB/Swiss-Prot;Acc:Q96AY4]	105.037	50.8076
LOC728847	-	170.753	169.716
SFXN1	Sideroflexin-1 (Tricarboxylate carrier protein)(TCC) [Source:UniProtKB/Swiss-Prot;Acc:Q9H9B4]	635.232	806.576
COQ7	Ubiquinone biosynthesis protein COQ7 homolog (Coenzyme Q biosynthesis protein 7 homolog)(Timing protein clk-1 homolog) [Source:UniProtKB/Swiss-Prot;Acc:Q99807]	105.292	238.219
SCFD1	Sec1 family domain-containing protein 1 (Syntaxin-binding protein 1-like 2)(Sly1p) [Source:UniProtKB/Swiss-Prot;Acc:Q8WVM8]	407.211	1134.5
ATF6	Cyclic AMP-dependent transcription factor ATF-6 alpha (Activating transcription factor 6 alpha)(ATF6-alpha) [Contains Processed cyclic AMP-dependent transcription factor ATF-6 alpha] [Source:UniProtKB/Swiss-Prot;Acc:P18850]	229.763	368.642
GJB5	Gap junction beta-5 protein (Connexin-31.1)(Cx31.1) [Source:UniProtKB/Swiss-Prot;Acc:O95377]	540.252	297.593
CLDN1	Claudin-1 (Senescence-associated epithelial membrane protein) [Source:UniProtKB/Swiss-Prot;Acc:O95832]	2546.59	2331.29
PPP1R11	Protein phosphatase 1 regulatory subunit 11 (Protein phosphatase inhibitor 3)(Hemochromatosis candidate protein V)(HCG V)(HCG-V) [Source:UniProtKB/Swiss-Prot;Acc:O60927]	70.7733	52.7392
PLAU	Urokinase-type plasminogen activator Precursor (U-plasminogen activator)(uPA)(EC 3.4.21.73) [Contains Urokinase-type plasminogen activator long chain A;Urokinase-type plasminogen activator short chain A;Urokinase-type plasminogen activator chain B] [Source:UniProtKB/Swiss-Prot;Acc:P00749]	25.3427	67.3103
MARK4	MAP/microtubule affinity-regulating kinase 4 (EC 2.7.11.1)(MAP/microtubule affinity-regulating kinase-like 1) [Source:UniProtKB/Swiss-Prot;Acc:Q96L34]	16.1	13.6109
MAD2L1	Mitotic spindle assembly checkpoint protein MAD2A (MAD2-like 1)(HsMAD2) [Source:UniProtKB/Swiss-Prot;Acc:Q13257]	513.664	527.853
GPR175	Integral membrane protein GPR175 [Source:UniProtKB/Swiss-Prot;Acc:Q86W33]	106.264	127.536
FUS	RNA-binding protein FUS (Oncogene FUS)(Oncogene TLS)(Translocated in liposarcoma protein)(POMp75)(75 kDa DNA-pairing protein) [Source:UniProtKB/Swiss-Prot;Acc:P35637]	4507.89	3433.78
CDC16	Cell division cycle protein 16 homolog (CDC16Hs)(Anaphase-promoting complex subunit 6)(APC6)(Cyclosome subunit 6) [Source:UniProtKB/Swiss-Prot;Acc:Q13042]	1462.63	2682.09
MZF1	Myeloid zinc finger 1 (MZF-1)(Zinc finger protein 42)(Zinc finger and SCAN domain-containing protein 6) [Source:UniProtKB/Swiss-Prot;Acc:P28698]	178.129	413.958
TOP2B	DNA topoisomerase 2-beta (EC 5.99.1.3)(DNA topoisomerase II, beta isozyme) [Source:UniProtKB/Swiss-Prot;Acc:Q02880]	451.759	532.34
HOXB9	Homeobox protein Hox-B9 (Hox-2E)(Hox-2.5) [Source:UniProtKB/Swiss-Prot;Acc:P17482]	34.9937	51.175
GATA1	Erythroid transcription factor (Eryf1)(GATA-binding factor 1)(GATA-1)(GF-1)(NF-E1 DNA-binding protein) [Source:UniProtKB/Swiss-Prot;Acc:P15976]	11.7372	12.9492
ADCYAP1	Pituitary adenylate cyclase-activating polypeptide Precursor (PACAP) [Contains PACAP-related peptide(PRP-48);Pituitary adenylate cyclase-activating polypeptide 27(PACAP-27)(PACAP27);Pituitary adenylate cyclase-activating polypeptide 38(PACAP-38)(PACAP38)] [Source:UniProtKB/Swiss-Prot;Acc:P18509]	9.06582	8.25254
HDAC5	Histone deacetylase 5 (HD5)(EC 3.5.1.98)(Antigen NY-CO-9) [Source:UniProtKB/Swiss-Prot;Acc:Q9UQL6]	147.544	75.0562
POLD3	DNA polymerase delta subunit 3 (DNA polymerase delta subunit p66) [Source:UniProtKB/Swiss-Prot;Acc:Q15054]	352.308	188.615
CYP4X1	Cytochrome P450 4X1 (EC 1.14.14.1)(CYPIVX1) [Source:UniProtKB/Swiss-Prot;Acc:Q8N118]	8.06259	7.96908
HTR3D	5-hydroxytryptamine receptor 3D Precursor (5-HT3D)(Serotonin receptor 3D) [Source:UniProtKB/Swiss-Prot;Acc:Q70Z44]
GABRA5	Gamma-aminobutyric acid receptor subunit alpha-5 Precursor (GABA(A) receptor subunit alpha-5) [Source:UniProtKB/Swiss-Prot;Acc:P31644]	57.0047	49.3418
TOP2A	TOP2A_HUMAN Isoform 2 of P11388 - Homo sapiens (Human) [Source:UniprotKB/SpliceVariant;Acc:P11388-2]	678.669	544.495
TJP3	Tight junction protein ZO-3 (Zonula occludens protein 3)(Zona occludens protein 3)(Tight junction protein 3) [Source:UniProtKB/Swiss-Prot;Acc:O95049]	40.1779	36.2924
RPAP3	RNA polymerase II-associated protein 3 [Source:UniProtKB/Swiss-Prot;Acc:Q9H6T3]	775.514	748.971
NDUFB5	NADH dehydrogenase [ubiquinone] 1 beta subcomplex subunit 5, mitochondrial Precursor (NADH-ubiquinone oxidoreductase SGDH subunit)(Complex I-SGDH)(CI-SGDH) [Source:UniProtKB/Swiss-Prot;Acc:O43674]	2355.55	4032.73
CYP27A1	Cytochrome P450 27, mitochondrial Precursor (EC 1.14.13.15)(Cytochrome P-450C27/25)(Sterol 26-hydroxylase)(Sterol 27-hydroxylase)(Vitamin D(3) 25-hydroxylase)(5-beta-cholestane-3-alpha,7-alpha,12-alpha-triol 27-hydroxylase) [Source:UniProtKB/Swiss-Prot;Acc:Q02318]	17.0205	19.1433
PSMA5	Proteasome subunit alpha type-5 (EC 3.4.25.1)(Proteasome zeta chain)(Macropain zeta chain)(Multicatalytic endopeptidase complex zeta chain) [Source:UniProtKB/Swiss-Prot;Acc:P28066]	2337.12	1664.82
AC115090.8	p130Cas-associated protein (p140Cap)(SNAP-25-interacting protein)(SNIP) [Source:UniProtKB/Swiss-Prot;Acc:Q9C0H9]	35.5473	36.2749
PIK3R2	Phosphatidylinositol 3-kinase regulatory subunit beta (PI3-kinase p85 subunit beta)(PtdIns-3-kinase p85-beta) [Source:UniProtKB/Swiss-Prot;Acc:O00459]	28.7667	25.3455
KCNV1	Potassium voltage-gated channel subfamily V member 1 (Voltage-gated potassium channel subunit Kv8.1)(Neuronal potassium channel alpha subunit HNKA) [Source:UniProtKB/Swiss-Prot;Acc:Q6PIU1]
PFKL	6-phosphofructokinase, liver type (EC 2.7.1.11)(Phosphofructokinase 1)(Phosphohexokinase)(Phosphofructo-1-kinase isozyme B)(PFK-B) [Source:UniProtKB/Swiss-Prot;Acc:P17858]	108.897	103.124
PBX3	Pre-B-cell leukemia transcription factor 3 (Homeobox protein PBX3) [Source:UniProtKB/Swiss-Prot;Acc:P40426]	46.9746	48.4736
LIN54	Protein lin-54 homolog (CXC domain-containing protein 1) [Source:UniProtKB/Swiss-Prot;Acc:Q6MZP7]	61.8979	79.4086
KIF2C	Kinesin-like protein KIF2C (Mitotic centromere-associated kinesin)(MCAK)(Kinesin-like protein 6) [Source:UniProtKB/Swiss-Prot;Acc:Q99661]	852.973	592.922
FASLG	Tumor necrosis factor ligand superfamily member 6 (Fas antigen ligand)(Fas ligand)(CD95L protein)(Apoptosis antigen ligand)(APTL)(CD178 antigen) [Contains Tumor necrosis factor ligand superfamily member 6, membrane form;Tumor necrosis factor ligand superfamily member 6, soluble form] [Source:UniProtKB/Swiss-Prot;Acc:P48023]
EML2	Echinoderm microtubule-associated protein-like 2 (EMAP-2)(HuEMAP-2) [Source:UniProtKB/Swiss-Prot;Acc:O95834]	365.866	264.768
CAMKV	CaM kinase-like vesicle-associated protein [Source:UniProtKB/Swiss-Prot;Acc:Q8NCB2]	4.28716	6.84806
TARBP1	Probable methyltransferase TARBP1 (EC 2.1.1.-)(TAR RNA-binding protein 1)(TAR RNA-binding protein of 185 kDa)(TRP-185) [Source:UniProtKB/Swiss-Prot;Acc:Q13395]	137.536	203.715
RP9	Retinitis pigmentosa 9 protein (Pim-1-associated protein)(PAP-1) [Source:UniProtKB/Swiss-Prot;Acc:Q8TA86]	452.297	519.688
ERCC4	DNA repair endonuclease XPF (EC 3.1.-.-)(DNA excision repair protein ERCC-4)(DNA repair protein complementing XP-F cells)(Xeroderma pigmentosum group F-complementing protein) [Source:UniProtKB/Swiss-Prot;Acc:Q92889]	174.952	138.102
DAXX	Death domain-associated protein 6 (Daxx)(hDaxx)(Fas death domain-associated protein)(ETS1-associated protein 1)(EAP1) [Source:UniProtKB/Swiss-Prot;Acc:Q9UER7]	969.818	834.354
WRNIP1	ATPase WRNIP1 (Werner helicase-interacting protein 1) [Source:UniProtKB/Swiss-Prot;Acc:Q96S55]	566.241	723.61
TAF15	TATA-binding protein-associated factor 2N (RNA-binding protein 56)(TAFII68)(TAF(II)68) [Source:UniProtKB/Swiss-Prot;Acc:Q92804]	101.173	118.399
UGT2B7	UDP-glucuronosyltransferase 2B7 Precursor (UDPGT)(EC 2.4.1.17)(3,4-catechol estrogen specific)(UDPGTh-2) [Source:UniProtKB/Swiss-Prot;Acc:P16662]	6.14318	9.0661
CYP1A2	Cytochrome P450 1A2 (EC 1.14.14.1)(CYPIA2)(P450-P3)(P(3)450)(P450 4) [Source:UniProtKB/Swiss-Prot;Acc:P05177]	3.92461	5.87911
CHRNA1	Acetylcholine receptor subunit alpha Precursor [Source:UniProtKB/Swiss-Prot;Acc:P02708]	8.41913	14.8066
IRAK1	Interleukin-1 receptor-associated kinase 1 (IRAK-1)(EC 2.7.11.1) [Source:UniProtKB/Swiss-Prot;Acc:P51617]	3037.36	1924.56
TAAR5	Trace amine-associated receptor 5 (Putative neurotransmitter receptor) [Source:UniProtKB/Swiss-Prot;Acc:O14804]
STK16	Serine/threonine-protein kinase 16 (EC 2.7.11.1)(Protein kinase PKL12)(Myristoylated and palmitoylated serine/threonine-protein kinase)(MPSK)(TGF-beta-stimulated factor 1)(TSF-1)(hPSK) [Source:UniProtKB/Swiss-Prot;Acc:O75716]	108.016	120.518
RHOB	Rho-related GTP-binding protein RhoB Precursor (H6) [Source:UniProtKB/Swiss-Prot;Acc:P62745]	78.9515	117.118
COX6A1	Cytochrome c oxidase polypeptide 6A1, mitochondrial Precursor (Cytochrome c oxidase polypeptide VIa-liver) [Source:UniProtKB/Swiss-Prot;Acc:P12074]	5683.92	9532.53
ABCB7	ATP-binding cassette sub-family B member 7, mitochondrial Precursor (ATP-binding cassette transporter 7)(ABC transporter 7 protein) [Source:UniProtKB/Swiss-Prot;Acc:O75027]	449.649	681.66
PTPN21	Tyrosine-protein phosphatase non-receptor type 21 (EC 3.1.3.48)(Protein-tyrosine phosphatase D1) [Source:UniProtKB/Swiss-Prot;Acc:Q16825]	16.8922	26.8594
TRIM63	E3 ubiquitin-protein ligase TRIM63 (EC 6.3.2.-)(Tripartite motif-containing protein 63)(Muscle-specific RING finger protein 1)(MURF-1)(MuRF1)(RING finger protein 28)(Striated muscle RING zinc finger protein)(Iris RING finger protein) [Source:UniProtKB/Swiss-Prot;Acc:Q969Q1]	4.92461	7.86561
KCNS2	Potassium voltage-gated channel subfamily S member 2 (Voltage-gated potassium channel subunit Kv9.2)(Delayed-rectifier K(+) channel alpha subunit 2) [Source:UniProtKB/Swiss-Prot;Acc:Q9ULS6]	5.6089	5.33438
KCNA10	Potassium voltage-gated channel subfamily A member 10 (Voltage-gated potassium channel subunit Kv1.8) [Source:UniProtKB/Swiss-Prot;Acc:Q16322]	13.7806	21.7823
NR1H3	Oxysterols receptor LXR-alpha (Liver X receptor alpha)(Nuclear orphan receptor LXR-alpha)(Nuclear receptor subfamily 1 group H member 3) [Source:UniProtKB/Swiss-Prot;Acc:Q13133]	86.2887	55.551
NELL1	Protein kinase C-binding protein NELL1 Precursor (NEL-like protein 1)(Nel-related protein 1) [Source:UniProtKB/Swiss-Prot;Acc:Q92832]	3.26352	5.42379
ITGA6	Integrin alpha-6 Precursor (VLA-6)(CD49 antigen-like family member F)(CD49f antigen) [Contains Integrin alpha-6 heavy chain;Integrin alpha-6 light chain] [Source:UniProtKB/Swiss-Prot;Acc:P23229]	1225.63	489.919
IFNGR2	Interferon-gamma receptor beta chain Precursor (Interferon-gamma receptor accessory factor 1)(AF-1)(Interferon-gamma transducer 1) [Source:UniProtKB/Swiss-Prot;Acc:P38484]	565.191	533.571
DRAP1	Dr1-associated corepressor (Dr1-associated protein 1)(Negative co-factor 2-alpha)(NC2-alpha) [Source:UniProtKB/Swiss-Prot;Acc:Q14919]	557.93	731.004
DENND4B	-	701.518	713.385
BPHL	Valacyclovir hydrolase Precursor (VACVase)(EC 3.1.-.-)(Biphenyl hydrolase-like protein)(Biphenyl hydrolase-related protein)(Bph-rp)(Breast epithelial mucin-associated antigen)(MCNAA) [Source:UniProtKB/Swiss-Prot;Acc:Q86WA6]	288.984	153.18
AC105001.3	Pin2-interacting protein X1 (TRF1-interacting protein 1)(Liver-related putative tumor suppressor)(Protein 67-11-3) [Source:UniProtKB/Swiss-Prot;Acc:Q96BK5]	64.9506	134.448
ZNF560	Zinc finger protein 560 [Source:UniProtKB/Swiss-Prot;Acc:Q96MR9]		9.79546
TBC1D29	Putative TBC1 domain family member 29 [Source:UniProtKB/Swiss-Prot;Acc:Q9UFV1]	21.3177	20.9885
FKBP15	FK506-binding protein 15 [Source:UniProtKB/Swiss-Prot;Acc:Q5T1M5]	264.757	308.316
FMO6P	Putative dimethylaniline monooxygenase [N-oxide-forming] 6 (EC 1.14.13.8)(Flavin-containing monooxygenase 6)(FMO 6)(Dimethylaniline oxidase 6) [Source:UniProtKB/Swiss-Prot;Acc:O60774]	6.88249	10.7376
CHORDC1	Cysteine and histidine-rich domain-containing protein 1 (CHORD domain-containing protein 1)(CHORD-containing protein 1)(CHP-1) [Source:UniProtKB/Swiss-Prot;Acc:Q9UHD1]	523.62	623.965
FRG1	Protein FRG1 (FSHD region gene 1 protein) [Source:UniProtKB/Swiss-Prot;Acc:Q14331]	702.575	980.009
OIP5	Opa-interacting protein 5 (Cancer/testis antigen 86)(CT86) [Source:UniProtKB/Swiss-Prot;Acc:O43482]	1073	600.415
C16orf61	UPF0287 protein C16orf61 [Source:UniProtKB/Swiss-Prot;Acc:Q9NRP2]	643.257	1326.98
STRN4	Striatin-4 (Zinedin) [Source:UniProtKB/Swiss-Prot;Acc:Q9NRL3]	30.6343	27.0949
TXNDC16	Thioredoxin domain-containing protein 16 Precursor [Source:UniProtKB/Swiss-Prot;Acc:Q9P2K2]	123.515	73.8092
NARG1	NMDA receptor-regulated protein 1 (N-terminal acetyltransferase)(Protein tubedown-1)(Tbdn100)(Gastric cancer antigen Ga19) [Source:UniProtKB/Swiss-Prot;Acc:Q9BXJ9]	126.346	168.451
TSPYL2	Testis-specific Y-encoded-like protein 2 (TSPY-like protein 2)(Differentially-expressed nucleolar TGF-beta1 target protein)(Cell division autoantigen 1)(Cutaneous T-cell lymphoma-associated antigen se20-4)(CTCL tumor antigen se20-4)(Nuclear protein of 79 kDa)(NP79) [Source:UniProtKB/Swiss-Prot;Acc:Q9H2G4]	276.274	287.958
C12orf32	Uncharacterized protein C12orf32 [Source:UniProtKB/Swiss-Prot;Acc:Q9BSD3]	447.174	322.995
C11orf79	Protein EMI5 homolog, mitochondrial Precursor [Source:UniProtKB/Swiss-Prot;Acc:Q9NX18]	872.963	1106.02
C19orf48	Uncharacterized protein C19orf48 (Multidrug resistance-related protein) [Source:UniProtKB/Swiss-Prot;Acc:Q6RUI8]	1550.69	597.616
WWC3	Protein WWC3 [Source:UniProtKB/Swiss-Prot;Acc:Q9ULE0]	35.7519	45.1185
FAM136A	Protein FAM136A [Source:UniProtKB/Swiss-Prot;Acc:Q96C01]	627.869	847.238
ANKRD34B	Ankyrin repeat domain-containing protein 34B [Source:UniProtKB/Swiss-Prot;Acc:A5PLL1]	3.99403	4.69253
SERPINA9	Serpin A9 Precursor (Germinal center B-cell-expressed transcript 1 protein) [Source:UniProtKB/Swiss-Prot;Acc:Q86WD7]	27.4482	29.3
VKORC1L1	Vitamin K epoxide reductase complex subunit 1-like protein 1 (VKORC1-like protein 1) [Source:UniProtKB/Swiss-Prot;Acc:Q8N0U8]	242.446	248.517
NLRP4	NACHT, LRR and PYD domains-containing protein 4 (PYRIN-containing APAF1-like protein 4)(PAAD and NACHT-containing protein 2)(PYRIN and NACHT-containing protein 2)(Ribonuclease inhibitor 2)(Cancer/testis antigen 58)(CT58) [Source:UniProtKB/Swiss-Prot;Acc:Q96MN2]	23.4289	31.3081
SFT2D1	Vesicle transport protein SFT2A (SFT2 domain-containing protein 1)(pRGR1) [Source:UniProtKB/Swiss-Prot;Acc:Q8WV19]	1828.26	4922.22
NEXN	Nexilin (F-actin binding protein)(Nelin) [Source:UniProtKB/Swiss-Prot;Acc:Q0ZGT2]	67.3052	360.7
ANAPC4	Anaphase-promoting complex subunit 4 (APC4)(Cyclosome subunit 4) [Source:UniProtKB/Swiss-Prot;Acc:Q9UJX5]	253.593	369.202
SNRPB2	U2 small nuclear ribonucleoprotein B'' [Source:UniProtKB/Swiss-Prot;Acc:P08579]	1883.95	2885.38
MAT2B	Methionine adenosyltransferase 2 subunit beta (Methionine adenosyltransferase II beta)(MAT II beta)(Methionine adenosyltransferase 2 beta subunit)(DTDP-4-keto-6-deoxy-D-glucose 4-reductase) [Source:UniProtKB/Swiss-Prot;Acc:Q9NZL9]	968.22	1113.67
ZNF435	Zinc finger and SCAN domain-containing protein 16 (Zinc finger protein 392)(Zinc finger protein 435) [Source:UniProtKB/Swiss-Prot;Acc:Q9H4T2]	35.2516	23.2145
ZNF565	Zinc finger protein 565 [Source:UniProtKB/Swiss-Prot;Acc:Q8N9K5]	18.7422	40.5741
ROBLD3	Mitogen-activated protein-binding protein-interacting protein (Late endosomal/lysosomal Mp1-interacting protein)(p14) [Source:UniProtKB/Swiss-Prot;Acc:Q9Y2Q5]	696.856	962.645
HDLBP	Vigilin (High density lipoprotein-binding protein)(HDL-binding protein) [Source:UniProtKB/Swiss-Prot;Acc:Q00341]	594.519	336.314
RP11-265F14.2	Elastase-2B Precursor (EC 3.4.21.71) [Source:UniProtKB/Swiss-Prot;Acc:P08218]	5.62974	7.93107
CCNY	Cyclin-Y (Cyclin fold protein 1)(Cyclin box protein 1) [Source:UniProtKB/Swiss-Prot;Acc:Q8ND76]	143.375	194.183
ITIH5L	Inter-alpha-trypsin inhibitor heavy chain H5-like protein Precursor (Inter-alpha inhibitor H5-like protein) [Source:UniProtKB/Swiss-Prot;Acc:Q6UXX5]	4.79781	8.82528
DHX35	Probable ATP-dependent RNA helicase DHX35 (EC 3.6.1.-)(DEAH box protein 35) [Source:UniProtKB/Swiss-Prot;Acc:Q9H5Z1]	245.111	377.748
SMAP2	Stromal membrane-associated protein 2 (Stromal membrane-associated protein 1-like) [Source:UniProtKB/Swiss-Prot;Acc:Q8WU79]	46.0821	62.6463
UBE2T	Ubiquitin-conjugating enzyme E2 T (EC 6.3.2.19)(Ubiquitin-protein ligase T)(Ubiquitin carrier protein T) [Source:UniProtKB/Swiss-Prot;Acc:Q9NPD8]	1541.13	1043.1
OTUD7B	OTU domain-containing protein 7B (EC 3.-.-.-)(Zinc finger protein Cezanne)(Zinc finger A20 domain-containing protein 1)(Cellular zinc finger anti-NF-kappa-B protein) [Source:UniProtKB/Swiss-Prot;Acc:Q6GQQ9]	10.3474	14.5763
AGGF1	Angiogenic factor with G patch and FHA domains 1 (Angiogenic factor VG5Q)(Vasculogenesis gene on 5q protein)(hVG5Q)(G patch domain-containing protein 7) [Source:UniProtKB/Swiss-Prot;Acc:Q8N302]	154.888	311.307
ZNF16	Zinc finger protein 16 (Zinc finger protein KOX9) [Source:UniProtKB/Swiss-Prot;Acc:P17020]	88.6186	106.581
PRRT2	Proline-rich transmembrane protein 2 [Source:UniProtKB/Swiss-Prot;Acc:Q7Z6L0]	153.479	129.767
MS4A5	Membrane-spanning 4-domains subfamily A member 5 (Testis-expressed transmembrane 4 protein)(CD20 antigen-like 2)(CD20 antigen) [Source:UniProtKB/Swiss-Prot;Acc:Q9H3V2]	4.43525
ZNF582	Zinc finger protein 582 [Source:UniProtKB/Swiss-Prot;Acc:Q96NG8]	10.3478	20.6115
SS18L2	SS18-like protein 2 (SYT homolog 2) [Source:UniProtKB/Swiss-Prot;Acc:Q9UHA2]	493.288	647.03
IZUMO1	Izumo sperm-egg fusion protein 1 Precursor (Sperm-specific protein izumo) [Source:UniProtKB/Swiss-Prot;Acc:Q8IYV9]	6.20056	8.46463
NPHP4	Nephrocystin-4 (Nephroretinin) [Source:UniProtKB/Swiss-Prot;Acc:O75161]	16.8718	14.6266
CST11	Cystatin-11 Precursor [Source:UniProtKB/Swiss-Prot;Acc:Q9H112]		6.61538
ACOT12	Acyl-coenzyme A thioesterase 12 (Acyl-CoA thioesterase 12)(EC 3.1.2.1)(Acyl-CoA thioester hydrolase 12)(Cytoplasmic acetyl-CoA hydrolase 1)(hCACH-1)(CACH-1)(START domain-containing protein 12)(StARD12) [Source:UniProtKB/Swiss-Prot;Acc:Q8WYK0]	9.11396	8.06487
SSH2	Protein phosphatase Slingshot homolog 2 (EC 3.1.3.48)(EC 3.1.3.16)(SSH-2L)(hSSH-2L) [Source:UniProtKB/Swiss-Prot;Acc:Q76I76]	137.208	82.7872
NFKBID	NF-kappa-B inhibitor delta (I-kappa-B-delta)(IkappaBdelta)(IkB-delta)(IkappaBNS)(T-cell activation NFKB-like protein)(TA-NFKBH) [Source:UniProtKB/Swiss-Prot;Acc:Q8NI38]	17.307	20.2456
CTHRC1	Collagen triple helix repeat-containing protein 1 Precursor (NMTC1 protein) [Source:UniProtKB/Swiss-Prot;Acc:Q96CG8]	13.1746	14.0654
UBL5	Ubiquitin-like protein 5 [Source:UniProtKB/Swiss-Prot;Acc:Q9BZL1]	2993.68	6909.61
DUSP27	Inactive dual specificity phosphatase 27 [Source:UniProtKB/Swiss-Prot;Acc:Q5VZP5]	67.2076	62.3202
H1F0	Histone H1.0 (Histone H1(0))(Histone H1') [Source:UniProtKB/Swiss-Prot;Acc:P07305]	97.9686	46.4158
C3orf62	Uncharacterized protein C3orf62 [Source:UniProtKB/Swiss-Prot;Acc:Q6ZUJ4]	22.9247	27.1628
BCHE	Cholinesterase Precursor (EC 3.1.1.8)(Acylcholine acylhydrolase)(Choline esterase II)(Butyrylcholine esterase)(Pseudocholinesterase) [Source:UniProtKB/Swiss-Prot;Acc:P06276]	7.05937
PCDHB15	Protocadherin beta-15 Precursor (PCDH-beta-15) [Source:UniProtKB/Swiss-Prot;Acc:Q9Y5E8]	103.923	88.5625
HOXA6	Homeobox protein Hox-A6 (Hox-1B) [Source:UniProtKB/Swiss-Prot;Acc:P31267]	41.9011	51.849
AC104537.2	Fos39347_1 [Source:UniProtKB/TrEMBL;Acc:O75863]	4.1593	5.201
GMPR2	GMP reductase 2 (EC 1.7.1.7)(Guanosine 5'-monophosphate oxidoreductase 2)(Guanosine monophosphate reductase 2) [Source:UniProtKB/Swiss-Prot;Acc:Q9P2T1]	710.185	893.226
PHF5A	PHD finger-like domain-containing protein 5A (PHD finger-like domain protein 5A)(Splicing factor 3B-associated 14 kDa protein)(SF3b14b) [Source:UniProtKB/Swiss-Prot;Acc:Q7RTV0]	587.273	706.528
DNAH2	Dynein heavy chain 2, axonemal (Axonemal beta dynein heavy chain 2)(Ciliary dynein heavy chain 2)(Dynein heavy chain domain-containing protein 3) [Source:UniProtKB/Swiss-Prot;Acc:Q9P225]	4.03206
RASGRP2	RAS guanyl-releasing protein 2 (Calcium and DAG-regulated guanine nucleotide exchange factor I)(CalDAG-GEFI)(F25B3.3 kinase-like protein)(Cdc25-like protein)(HCDC25L) [Source:UniProtKB/Swiss-Prot;Acc:Q7LDG7]	18.8677	27.9039
ING4	Inhibitor of growth protein 4 (p29ING4) [Source:UniProtKB/Swiss-Prot;Acc:Q9UNL4]	150.338	170.35
FOXD3	Forkhead box protein D3 (HNF3/FH transcription factor genesis) [Source:UniProtKB/Swiss-Prot;Acc:Q9UJU5]	25.8737	35.2692
PTPN9	Tyrosine-protein phosphatase non-receptor type 9 (EC 3.1.3.48)(Protein-tyrosine phosphatase MEG2)(PTPase-MEG2) [Source:UniProtKB/Swiss-Prot;Acc:P43378]	442.736	359.473
AC132186.3	Protein BEAN [Source:UniProtKB/Swiss-Prot;Acc:Q3B7T3]	12.5223	13.294
RP11-529I10.4	Protein DPCD [Source:UniProtKB/Swiss-Prot;Acc:Q9BVM2]	229.598	362.732
SOX8	Transcription factor SOX-8 [Source:UniProtKB/Swiss-Prot;Acc:P57073]	31.3427	41.2535
FAM19A1	Protein FAM19A1 Precursor (Chemokine-like protein TAFA-1) [Source:UniProtKB/Swiss-Prot;Acc:Q7Z5A9]	9.13481	13.9452
LACE1	Lactation elevated protein 1 [Source:UniProtKB/Swiss-Prot;Acc:Q8WV93]	36.5099	52.6335
TMEM26	Transmembrane protein 26 [Source:UniProtKB/Swiss-Prot;Acc:Q6ZUK4]	7.25988	5.8012
REG3G	Regenerating islet-derived protein 3 gamma Precursor (Reg III-gamma)(Pancreatitis-associated protein 1B)(PAP IB) [Source:UniProtKB/Swiss-Prot;Acc:Q6UW15]	17.463	20.2701
AFMID	Probable arylformamidase (EC 3.5.1.9)(Kynurenine formamidase)(KF) [Source:UniProtKB/Swiss-Prot;Acc:Q63HM1]	19.0205	25.1019
COQ5	Ubiquinone biosynthesis methyltransferase COQ5, mitochondrial Precursor (EC 2.1.1.-) [Source:UniProtKB/Swiss-Prot;Acc:Q5HYK3]	327.247	243.321
SYT15	Synaptotagmin-15 (Synaptotagmin XV)(SytXV)(Chr10Syt) [Source:UniProtKB/Swiss-Prot;Acc:Q9BQS2]	29.3131	38.9939
ARFGAP3	ADP-ribosylation factor GTPase-activating protein 3 (ARF GAP 3) [Source:UniProtKB/Swiss-Prot;Acc:Q9NP61]	924.518	887.391
TFG	Protein TFG (TRK-fused gene protein) [Source:UniProtKB/Swiss-Prot;Acc:Q92734]	1294.3	947.227
ANKRD35	Ankyrin repeat domain-containing protein 35 [Source:UniProtKB/Swiss-Prot;Acc:Q8N283]	2.89172	10.9727
CXorf27	Huntingtin-interacting protein M (Huntingtin yeast partner M) [Source:UniProtKB/Swiss-Prot;Acc:O75409]		6.90764
ZNF749	Zinc finger protein 749 [Source:UniProtKB/Swiss-Prot;Acc:O43361]	12.1774	31.1967
C6orf62	Uncharacterized protein C6orf62 (HBV X-transactivated gene 12 protein) [Source:UniProtKB/Swiss-Prot;Acc:Q9GZU0]	2215.48	1931.5
VPS29	Vacuolar protein sorting-associated protein 29 (EC 3.1.3.3)(Vesicle protein sorting 29)(hVPS29)(PEP11) [Source:UniProtKB/Swiss-Prot;Acc:Q9UBQ0]	1755.55	2341.4
ZFR2	Zinc finger RNA-binding protein 2 [Source:UniProtKB/Swiss-Prot;Acc:Q9UPR6]	15.12	12.1853
C19orf53	Leydig cell tumor 10 kDa protein homolog [Source:UniProtKB/Swiss-Prot;Acc:Q9UNZ5]	1019.93	1826.9
HIRA	Protein HIRA (TUP1-like enhancer of split protein 1) [Source:UniProtKB/Swiss-Prot;Acc:P54198]	105.847	135.507
BAT4	Protein BAT4 (HLA-B-associated transcript 4)(G5 protein)(G patch domain-containing protein 10)(Ankyrin repeat domain-containing protein 59) [Source:UniProtKB/Swiss-Prot;Acc:O95872]	282.456	263.39
DLX3	Homeobox protein DLX-3 [Source:UniProtKB/Swiss-Prot;Acc:O60479]	75.9943	39.8263
C1orf128	UPF0424 protein C1orf128 [Source:UniProtKB/Swiss-Prot;Acc:Q9GZP4]	502.367	904.935
ZIM2	Zinc finger imprinted 2 [Source:UniProtKB/Swiss-Prot;Acc:Q9NZV7]	11.6154	17.3509
IKZF3	Zinc finger protein Aiolos (Ikaros family zinc finger protein 3) [Source:UniProtKB/Swiss-Prot;Acc:Q9UKT9]	12.432	16.5828
THAP9	THAP domain-containing protein 9 [Source:UniProtKB/Swiss-Prot;Acc:Q9H5L6]	21.0968	29.5957
TMEM55B	Transmembrane protein 55B (EC 3.1.3.-)(Type I phosphatidylinositol 4,5-bisphosphate 4-phosphatase)(PtdIns-4,5-P2 4-Ptase I) [Source:UniProtKB/Swiss-Prot;Acc:Q86T03]	184.533	156.995
TMEM63C	Transmembrane protein 63C [Source:UniProtKB/Swiss-Prot;Acc:Q9P1W3]	8.3061	10.4518
XKR5	XK-related protein 5 [Source:UniProtKB/Swiss-Prot;Acc:Q6UX68]	8.21348	17.6472
IRF2BP2	Interferon regulatory factor 2-binding protein 2 (IRF-2-binding protein 2)(IRF-2BP2) [Source:UniProtKB/Swiss-Prot;Acc:Q7Z5L9]	764.976	746.587
TMEM61	Transmembrane protein 61 [Source:UniProtKB/Swiss-Prot;Acc:Q8N0U2]	29.8432	47.9116
TMEM92	Transmembrane protein 92 Precursor [Source:UniProtKB/Swiss-Prot;Acc:Q6UXU6]	22.339	21.9588
CALHM3	Calcium homeostasis modulator protein 3 (Protein FAM26A) [Source:UniProtKB/Swiss-Prot;Acc:Q86XJ0]		7.20578
ARL11	ADP-ribosylation factor-like protein 11 (ADP-ribosylation factor-like tumor suppressor protein 1) [Source:UniProtKB/Swiss-Prot;Acc:Q969Q4]	20.6853	22.9606
LY6G5C	Lymphocyte antigen 6 complex locus protein G5c Precursor [Source:UniProtKB/Swiss-Prot;Acc:Q5SRR4]	20.9315	31.7782
ADM2	ADM2 Precursor (Intermedin) [Contains Adrenomedullin-2(Intermedin-long)(IMDL);Intermedin-short(IMDS)] [Source:UniProtKB/Swiss-Prot;Acc:Q7Z4H4]	16.8196	22.4176
EIF2B3	Translation initiation factor eIF-2B subunit gamma (eIF-2B GDP-GTP exchange factor subunit gamma) [Source:UniProtKB/Swiss-Prot;Acc:Q9NR50]	389.834	525.838
SNCB	Beta-synuclein [Source:UniProtKB/Swiss-Prot;Acc:Q16143]	15.0835	23.7742
RP11-54K16.2	-	215.349	189.186
PRKACG	cAMP-dependent protein kinase catalytic subunit gamma (PKA C-gamma)(EC 2.7.11.11) [Source:UniProtKB/Swiss-Prot;Acc:P22612]	10.5043	13.9142
PDCL2	Phosducin-like protein 2 [Source:UniProtKB/Swiss-Prot;Acc:Q8N4E4]
RNF149	E3 ubiquitin-protein ligase RNF149 Precursor (EC 6.3.2.-)(RING finger protein 149)(DNA polymerase-transactivated protein 2) [Source:UniProtKB/Swiss-Prot;Acc:Q8NC42]	571.025	786.997
ZYX	Zyxin (Zyxin-2) [Source:UniProtKB/Swiss-Prot;Acc:Q15942]	17.4117	20.2012
ACTC1	Actin, alpha cardiac muscle 1 (Alpha-cardiac actin) [Source:UniProtKB/Swiss-Prot;Acc:P68032]	23.7848	35.1295
FAM105B	Protein FAM105B [Source:UniProtKB/Swiss-Prot;Acc:Q96BN8]	107.088	160.973
JAZF1	Juxtaposed with another zinc finger protein 1 (TAK1-interacting protein 27)(Zinc finger protein 802) [Source:UniProtKB/Swiss-Prot;Acc:Q86VZ6]	171.28	158.623
SLTM	SAFB-like transcription modulator (Modulator of estrogen-induced transcription) [Source:UniProtKB/Swiss-Prot;Acc:Q9NWH9]	685.824	713.93
GFER	FAD-linked sulfhydryl oxidase ALR (EC 1.8.3.2)(Augmenter of liver regeneration)(hERV1)(Hepatopoietin) [Source:UniProtKB/Swiss-Prot;Acc:P55789]	21.2103	20.2262
RBPMS	RNA-binding protein with multiple splicing (RBP-MS) [Source:UniProtKB/Swiss-Prot;Acc:Q93062]	20.7519	38.701
HIRIP3	HIRA-interacting protein 3 [Source:UniProtKB/Swiss-Prot;Acc:Q9BW71]	147.619	118.652
B9D1	B9 domain-containing protein 1 [Source:UniProtKB/Swiss-Prot;Acc:Q9UPM9]	80.9737	85.8608
TRIM48	Tripartite motif-containing protein 48 (RING finger protein 101) [Source:UniProtKB/Swiss-Prot;Acc:Q8IWZ4]
COMMD7	COMM domain-containing protein 7 [Source:UniProtKB/Swiss-Prot;Acc:Q86VX2]	338.192	498.561
PLK2	Serine/threonine-protein kinase PLK2 (PLK-2)(EC 2.7.11.21)(Polo-like kinase 1)(Serine/threonine-protein kinase SNK)(Serum-inducible kinase) [Source:UniProtKB/Swiss-Prot;Acc:Q9NYY3]	2894.66	5994.92
AC062028.6	Putative uncharacterized protein FLJ33534 [Source:UniProtKB/Swiss-Prot;Acc:Q8N2B8]	6.4561	10.5565
C17orf64	Uncharacterized protein C17orf64 [Source:UniProtKB/Swiss-Prot;Acc:Q86WR6]
ZNF710	Zinc finger protein 710 [Source:UniProtKB/Swiss-Prot;Acc:Q8N1W2]	15.6751	14.2653
OR13C9	Olfactory receptor 13C9 [Source:UniProtKB/Swiss-Prot;Acc:Q8NGT0]	4.63532
AL355922.4	Eosinophil cationic-related protein Fragment [Source:UniProtKB/TrEMBL;Acc:Q12762]	11.0691	8.22551
PRPF39	Pre-mRNA-processing factor 39 (PRP39 homolog) [Source:UniProtKB/Swiss-Prot;Acc:Q86UA1]	123.196	226.144
C3orf48	PP2C-like domain-containing protein C3orf48 [Source:UniProtKB/Swiss-Prot;Acc:A8MPX8]
NT5DC4	5'-nucleotidase domain-containing protein 4 [Source:UniProtKB/Swiss-Prot;Acc:Q86YG4]		7.46118
ZNF575	Zinc finger protein 575 [Source:UniProtKB/Swiss-Prot;Acc:Q86XF7]	80.1191	63.7717
ID4	DNA-binding protein inhibitor ID-4 (Inhibitor of DNA binding 4) [Source:UniProtKB/Swiss-Prot;Acc:P47928]	23.1409	15.792
SUNC1	Sad1/unc-84 domain-containing protein 1 [Source:UniProtKB/Swiss-Prot;Acc:Q8TAQ9]	3.41397	5.43837
FAM183B	Protein FAM183B [Source:UniProtKB/Swiss-Prot;Acc:Q6ZVS7]
FAM84A	Protein FAM84A (Neurologic sensory protein 1)(NSE1) [Source:UniProtKB/Swiss-Prot;Acc:Q96KN4]	13.8825	13.785
FAM5C	Protein FAM5C Precursor (DBCCR1-like protein 1) [Source:UniProtKB/Swiss-Prot;Acc:Q76B58]
POM121L2	POM121-like protein 2 [Source:UniProtKB/Swiss-Prot;Acc:Q96KW2]	6.82467	11.3489
RPS4Y2	40S ribosomal protein S4, Y isoform 2 [Source:UniProtKB/Swiss-Prot;Acc:Q8TD47]	871.917	567.998
IFLTD1	Intermediate filament tail domain-containing protein 1 [Source:UniProtKB/Swiss-Prot;Acc:Q8N9Z9]	13.5608	15.062
SUV39H2	Histone-lysine N-methyltransferase SUV39H2 (EC 2.1.1.43)(Suppressor of variegation 3-9 homolog 2)(Su(var)3-9 homolog 2)(Histone H3-K9 methyltransferase 2)(H3-K9-HMTase 2)(Lysine N-methyltransferase 1B) [Source:UniProtKB/Swiss-Prot;Acc:Q9H5I1]	107.936	54.4129
SEC14L5	SEC14-like protein 5 [Source:UniProtKB/Swiss-Prot;Acc:O43304]
ZNF511	Zinc finger protein 511 [Source:UniProtKB/Swiss-Prot;Acc:Q8NB15]	346.991	513.069
NKD2	Protein naked cuticle homolog 2 (Naked-2)(hNkd2) [Source:UniProtKB/Swiss-Prot;Acc:Q969F2]	24.258	24.4853
LMBR1L	Protein LMBR1L (Lipocalin-1-interacting membrane receptor)(Lipocalin-interacting membrane receptor)(Limb region 1 protein homolog-like) [Source:UniProtKB/Swiss-Prot;Acc:Q6UX01]	59.9244	161.37
ARHGAP28	Rho GTPase-activating protein 28 (Rho-type GTPase-activating protein 28) [Source:UniProtKB/Swiss-Prot;Acc:Q9P2N2]	3.47781
C11orf49	Uncharacterized protein C11orf49 [Source:UniProtKB/Swiss-Prot;Acc:Q9H6J7]	367.828	438.359
RGR	RPE-retinal G protein-coupled receptor [Source:UniProtKB/Swiss-Prot;Acc:P47804]	5.06345
C3orf31	MMP37-like protein, mitochondrial Precursor [Source:UniProtKB/Swiss-Prot;Acc:Q96BW9]	209.71	195.855
SPOPL	Speckle-type POZ protein-like (HIB homolog 2)(Roadkill homolog 2) [Source:UniProtKB/Swiss-Prot;Acc:Q6IQ16]	34.6973	43.1639
AL136295.17	Fat-inducing protein 1 [Source:UniProtKB/Swiss-Prot;Acc:A5D6W6]	58.9048	56.9074
ELA1	Elastase-1 Precursor (EC 3.4.21.36) [Source:UniProtKB/Swiss-Prot;Acc:Q9UNI1]
EGLN1	Egl nine homolog 1 (EC 1.14.11.-)(Hypoxia-inducible factor prolyl hydroxylase 2)(HIF-prolyl hydroxylase 2)(HIF-PH2)(HPH-2)(Prolyl hydroxylase domain-containing protein 2)(PHD2)(SM-20) [Source:UniProtKB/Swiss-Prot;Acc:Q9GZT9]	66.5556	92.3076
CRIM2	cysteine rich BMP regulator 2 isoform 2 [Source:RefSeq peptide;Acc:NP_955381]	31.5159	32.9768
DDX28	Probable ATP-dependent RNA helicase DDX28 (EC 3.6.1.-)(Mitochondrial DEAD box protein 28) [Source:UniProtKB/Swiss-Prot;Acc:Q9NUL7]	193.312	156.542
CHCHD8	Coiled-coil-helix-coiled-coil-helix domain-containing protein 8 (E2-induced gene 2 protein) [Source:UniProtKB/Swiss-Prot;Acc:Q9NYJ1]	1293.85	726.891
UBE2O	Ubiquitin-conjugating enzyme E2 O (EC 6.3.2.19)(Ubiquitin-protein ligase O)(Ubiquitin carrier protein O)(Ubiquitin-conjugating enzyme E2 of 230 kDa)(E2-230K) [Source:UniProtKB/Swiss-Prot;Acc:Q9C0C9]	46.634	48.5498
GRAMD2	GRAM domain-containing protein 2 [Source:UniProtKB/Swiss-Prot;Acc:Q8IUY3]	75.3195	72.7908
ATP6V1E2	V-type proton ATPase subunit E 2 (V-ATPase subunit E 2)(Vacuolar proton pump subunit E 2) [Source:UniProtKB/Swiss-Prot;Acc:Q96A05]	21.5789	14.1176
AC093283.3	Rho-guanine nucleotide exchange factor (p190RhoGEF) [Source:UniProtKB/Swiss-Prot;Acc:Q8N1W1]	6.38389	29.7133
PGGT1B	Geranylgeranyl transferase type-1 subunit beta (EC 2.5.1.59)(Geranylgeranyl transferase type I subunit beta)(GGTase-I-beta)(Type I protein geranyl-geranyltransferase subunit beta) [Source:UniProtKB/Swiss-Prot;Acc:P53609]	179.908	300.173
CITED4	Cbp/p300-interacting transactivator 4 (MSG1-related protein 2)(MRG-2) [Source:UniProtKB/Swiss-Prot;Acc:Q96RK1]	185.572	140.527
SPC24	Kinetochore protein Spc24 (hSpc24) [Source:UniProtKB/Swiss-Prot;Acc:Q8NBT2]	73.446	74.8371
RPUSD3	RNA pseudouridylate synthase domain-containing protein 3 [Source:UniProtKB/Swiss-Prot;Acc:Q6P087]	204.248	156.725
AC010724.6	Putative golgin subfamily A member 6-like protein 5 [Source:UniProtKB/Swiss-Prot;Acc:A6NFL8]	31.6524	30.6319
SLC35F4	Solute carrier family 35 member F4 [Source:UniProtKB/Swiss-Prot;Acc:A4IF30]	14.763	12.0744
C4orf33	UPF0462 protein C4orf33 [Source:UniProtKB/Swiss-Prot;Acc:Q8N1A6]	299.694	329.795
SH2B1	SH2B adapter protein 1 (SH2 domain-containing protein 1B)(Pro-rich, PH and SH2 domain-containing signaling mediator)(PSM) [Source:UniProtKB/Swiss-Prot;Acc:Q9NRF2]	175.24	150.093
DLGAP1	Disks large-associated protein 1 (DAP-1)(Guanylate kinase-associated protein)(hGKAP)(SAP90/PSD-95-associated protein 1)(SAPAP1)(PSD-95/SAP90-binding protein 1) [Source:UniProtKB/Swiss-Prot;Acc:O14490]	11.1858	12.059
FAM71F1	Protein FAM71F1 (Protein FAM137A)(Testis development protein NYD-SP18) [Source:UniProtKB/Swiss-Prot;Acc:Q96KD3]	12.3366	11.8207
TEX101	Testis-expressed protein 101 Precursor (Scleroderma-associated autoantigen)(Cell surface receptor NYD-SP8)(Spermatogenesis-related gene protein) [Source:UniProtKB/Swiss-Prot;Acc:Q9BY14]	3.16445
LAS1L	LAS1-like protein [Source:UniProtKB/Swiss-Prot;Acc:Q9Y4W2]	238.907	278.158
GSDMC	Gasdermin-C (Melanoma-derived leucine zipper-containing extranuclear factor) [Source:UniProtKB/Swiss-Prot;Acc:Q9BYG8]	12.2154	36.3439
SPIN2B	Spindlin-2B (Spindlin-like protein 2B)(SPIN-2B)(SPIN-2) [Source:UniProtKB/Swiss-Prot;Acc:Q9BPZ2]	176.54	125.528
WNT9A	Protein Wnt-9a Precursor (Wnt-14) [Source:UniProtKB/Swiss-Prot;Acc:O14904]	12.1107	11.2573
LHX9	LIM/homeobox protein Lhx9 (LIM homeobox protein 9) [Source:UniProtKB/Swiss-Prot;Acc:Q9NQ69]	4.5973	8.20686
LL22NC03-75B3.6	Uncharacterized protein KIAA1644 Precursor [Source:UniProtKB/Swiss-Prot;Acc:Q3SXP7]	18.5019	14.4389
FASTKD1	FAST kinase domain-containing protein 1 [Source:UniProtKB/Swiss-Prot;Acc:Q53R41]	129.062	199.504
HRH4	Histamine H4 receptor (HH4R)(G-protein coupled receptor 105)(GPRv53)(SP9144)(AXOR35)(Pfi-013) [Source:UniProtKB/Swiss-Prot;Acc:Q9H3N8]
AC105046.10	Phosphatidylethanolamine-binding protein 4 Precursor (PEBP-4)(hPEBP4)(Protein cousin-of-RKIP 1) [Source:UniProtKB/Swiss-Prot;Acc:Q96S96]	9.25752	14.1737
TCEAL8	Transcription elongation factor A protein-like 8 (TCEA-like protein 8)(Transcription elongation factor S-II protein-like 8) [Source:UniProtKB/Swiss-Prot;Acc:Q8IYN2]	644.582	557.89
HARBI1	Putative nuclease HARBI1 (EC 3.1.-.-)(Harbinger transposase-derived nuclease) [Source:UniProtKB/Swiss-Prot;Acc:Q96MB7]	100.002	113.401
MRPL11	39S ribosomal protein L11, mitochondrial Precursor (L11mt)(MRP-L11) [Source:UniProtKB/Swiss-Prot;Acc:Q9Y3B7]	741.323	985.74
CCS	Copper chaperone for superoxide dismutase (Superoxide dismutase copper chaperone) [Source:UniProtKB/Swiss-Prot;Acc:O14618]	425.688	181.356
C8orf39	Putative uncharacterized protein C8orf39 [Source:UniProtKB/Swiss-Prot;Acc:Q9P1G2]	12.0177	14.9411
RNF168	RING finger protein 168 [Source:UniProtKB/Swiss-Prot;Acc:Q8IYW5]	28.439	36.1178
ADAMTS9	A disintegrin and metalloproteinase with thrombospondin motifs 9 Precursor (ADAMTS-9)(ADAM-TS 9)(ADAM-TS9)(EC 3.4.24.-) [Source:UniProtKB/Swiss-Prot;Acc:Q9P2N4]	4.52186	8.60198
CCDC105	Coiled-coil domain-containing protein 105 [Source:UniProtKB/Swiss-Prot;Acc:Q8IYK2]	590.382	559.597
CLDND2	Claudin domain-containing protein 2 [Source:UniProtKB/Swiss-Prot;Acc:Q8NHS1]	11.2111	15.6961
C5orf35	Uncharacterized protein C5orf35 [Source:UniProtKB/Swiss-Prot;Acc:Q8NE22]	44.1622	61.7159
ANKRD40	Ankyrin repeat domain-containing protein 40 [Source:UniProtKB/Swiss-Prot;Acc:Q6AI12]	17.708	46.4755
BTBD11	Ankyrin repeat and BTB/POZ domain-containing protein BTBD11 (BTB/POZ domain-containing protein 11) [Source:UniProtKB/Swiss-Prot;Acc:A6QL63]	7.70841	15.7845
MTMR12	Myotubularin-related protein 12 (Phosphatidylinositol-3 phosphate 3-phosphatase adapter subunit)(3-phosphatase adapter protein)(3-PAP) [Source:UniProtKB/Swiss-Prot;Acc:Q9C0I1]	72.8116	100.61
ANKRD2	Ankyrin repeat domain-containing protein 2 (Skeletal muscle ankyrin repeat protein)(hArpp) [Source:UniProtKB/Swiss-Prot;Acc:Q9GZV1]	31.6034	37.302
PROK2	Prokineticin-2 Precursor (PK2)(Protein Bv8 homolog) [Source:UniProtKB/Swiss-Prot;Acc:Q9HC23]	6.63576	8.84413
WDR32	WD repeat-containing protein 32 [Source:UniProtKB/Swiss-Prot;Acc:Q5QP82]	309.962	268.806
ZNF541	Zinc finger protein 541 [Source:UniProtKB/Swiss-Prot;Acc:Q9H0D2]	4.8006
GRIP2	Glutamate receptor-interacting protein 2 (GRIP2 protein) [Source:UniProtKB/Swiss-Prot;Acc:Q9C0E4]	83.7946	92.5445
AC004453.1	-	3714.67	3521.48
KAAG1	Kidney-associated antigen 1 (RU2 antisense gene protein) [Source:UniProtKB/Swiss-Prot;Acc:Q9UBP8]	38.6071	49.0343
NBPF3	Neuroblastoma breakpoint family member 3 (Protein AE2)(Protein SHIIIa4) [Source:UniProtKB/Swiss-Prot;Acc:Q9H094]	619.25	810.322
DNMT3L	DNA (cytosine-5)-methyltransferase 3-like [Source:UniProtKB/Swiss-Prot;Acc:Q9UJW3]	3.85475	6.94698
IFT172	Intraflagellar transport protein 172 homolog [Source:UniProtKB/Swiss-Prot;Acc:Q9UG01]	4.35658	13.7961
HLA-E	major histocompatibility complex, class I, E precursor [Source:RefSeq peptide;Acc:NP_005507]	907.093	828.231
AC008267.6	GTP binding protein Fragment [Source:UniProtKB/TrEMBL;Acc:Q06976]	490.95	634.931
NMUR2	Neuromedin-U receptor 2 (NMU-R2)(G-protein coupled receptor TGR-1)(G-protein coupled receptor FM-4) [Source:UniProtKB/Swiss-Prot;Acc:Q9GZQ4]	3.32134
ZNF664	Zinc finger protein 664 (Zinc finger protein from organ of Corti) [Source:UniProtKB/Swiss-Prot;Acc:Q8N3J9]	884.334	915.514
TMEM11	Transmembrane protein 11 (Protein PM1) [Source:UniProtKB/Swiss-Prot;Acc:P17152]	440.574	654.569
SFT2D3	Vesicle transport protein SFT2C (SFT2 domain-containing protein 3) [Source:UniProtKB/Swiss-Prot;Acc:Q587I9]	116.654	133.777
HOXC5	Homeobox protein Hox-C5 (Hox-3D)(CP11) [Source:UniProtKB/Swiss-Prot;Acc:Q00444]	20.0274	31.5613
ZBTB5	Zinc finger and BTB domain-containing protein 5 [Source:UniProtKB/Swiss-Prot;Acc:O15062]	182.721	227.291
WBSCR1	Eukaryotic translation initiation factor 4H (eIF-4H)(Williams-Beuren syndrome chromosomal region 1 protein) [Source:UniProtKB/Swiss-Prot;Acc:Q15056]	3448.81	6001.11
ZDHHC8	Probable palmitoyltransferase ZDHHC8 (EC 2.3.1.-)(Zinc finger DHHC domain-containing protein 8)(DHHC-8)(Zinc finger protein 378) [Source:UniProtKB/Swiss-Prot;Acc:Q9ULC8]	23.177	28.8559
CLSPN	Claspin (hClaspin)(Hu-Claspin) [Source:UniProtKB/Swiss-Prot;Acc:Q9HAW4]	93.9687	50.7472
SEL1L	Protein sel-1 homolog 1 Precursor (Suppressor of lin-12-like protein 1)(Sel-1L) [Source:UniProtKB/Swiss-Prot;Acc:Q9UBV2]	28.0543	66.9566
RHOA	Transforming protein RhoA Precursor (H12) [Source:UniProtKB/Swiss-Prot;Acc:P61586]	3780.15	6525.69
AL109752.14	-	1034.53	1769.68
Z83826.13	Putative uncharacterized protein LOC644538 [Source:UniProtKB/Swiss-Prot;Acc:Q96HG1]	98.1214	44.1272
SPRR4	Small proline-rich protein 4 [Source:UniProtKB/Swiss-Prot;Acc:Q96PI1]	53.551	41.8407
BX088568.4	-	20.8589	46.1751
AC007992.12	-	19.8417	29.759
AC138940.3	-	2247.81	1970.01
NXPH3	Neurexophilin-3 Precursor [Source:UniProtKB/Swiss-Prot;Acc:O95157]	89.7048	82.6913
RP11-278A16.1	-	2939.31	2718.74
AC138744.2	-	2062.32	4466.95
TEAD4	Transcriptional enhancer factor TEF-3 (TEA domain family member 4)(TEAD-4)(Transcription factor RTEF-1) [Source:UniProtKB/Swiss-Prot;Acc:Q15561]	197.03	179.51
AC124649.6	Uncharacterized protein ENSP00000347308 [Source:UniProtKB/TrEMBL;Acc:A6NJP6]	2.90376	4.53185
CXorf52	Uncharacterized protein CXorf52 (SPCX) [Source:UniProtKB/Swiss-Prot;Acc:Q8IWN6]	16.1441	19.9509
AC005691.1	Uncharacterized protein FLJ44815 [Source:UniProtKB/Swiss-Prot;Acc:A2RUQ5]	50.7584	43.8879
AMIGO1	Amphoterin-induced protein 1 Precursor (AMIGO-1)(Alivin-2) [Source:UniProtKB/Swiss-Prot;Acc:Q86WK6]	76.5969	63.9519
OR52D1	Olfactory receptor 52D1 (Olfactory receptor OR11-43)(Odorant receptor HOR5'beta14) [Source:UniProtKB/Swiss-Prot;Acc:Q9H346]	4.37141
C3orf22	Uncharacterized protein C3orf22 [Source:UniProtKB/Swiss-Prot;Acc:Q8N5N4]	31.4502	36.6115
AF186996.5	-		7.74975
AC112491.4	cDNA FLJ41354 fis, clone BRAWH2014876 (C3orf57 protein) [Source:UniProtKB/TrEMBL;Acc:Q6ZWB5]	27.4802	25.632
GPC5	Glypican-5 Precursor [Contains Secreted glypican-5] [Source:UniProtKB/Swiss-Prot;Acc:P78333]	9.54725	10.785
AP000344.1	Putative uncharacterized LOC388882 [Source:UniProtKB/Swiss-Prot;Acc:Q8N402]	33.483	31.805
STAP2	signal transducing adaptor family member 2 isoform 1 [Source:RefSeq peptide;Acc:NP_060190]	72.2799	66.6549
LSM14A	Protein LSM14 homolog A (Protein SCD6 homolog)(Protein FAM61A)(Putative alpha-synuclein-binding protein)(AlphaSNBP) [Source:UniProtKB/Swiss-Prot;Acc:Q8ND56]	788.16	1087.88
RBM41	RNA-binding protein 41 (RNA-binding motif protein 41) [Source:UniProtKB/Swiss-Prot;Acc:Q96IZ5]	80.4076	138.401
ADAMTS2	A disintegrin and metalloproteinase with thrombospondin motifs 2 Precursor (ADAMTS-2)(ADAM-TS 2)(ADAM-TS2)(EC 3.4.24.14)(Procollagen I/II amino propeptide-processing enzyme)(Procollagen I N-proteinase)(PC I-NP)(Procollagen N-endopeptidase)(pNPI) [Source:UniProtKB/Swiss-Prot;Acc:O95450]	6.57732	11.045
TNPO3	Transportin-3 (Transportin-SR)(TRN-SR)(Importin-12)(Imp12) [Source:UniProtKB/Swiss-Prot;Acc:Q9Y5L0]	465.651	896.666
ATP9A	Probable phospholipid-transporting ATPase IIA (EC 3.6.3.1)(ATPase class II type 9A)(ATPase IIA) [Source:UniProtKB/Swiss-Prot;Acc:O75110]	4.11029	5.86382
RALYL	RNA-binding Raly-like protein (hRALYL)(Heterogeneous nuclear ribonucleoprotein C-like 3)(hnRNP core protein C-like 3) [Source:UniProtKB/Swiss-Prot;Acc:Q86SE5]	48.4427	38.361
C14orf180	Transmembrane protein C14orf180 [Source:UniProtKB/Swiss-Prot;Acc:Q8N912]	12.9427	15.0088
AL713899.14	-	60.227	64.8736
KIAA2013	Uncharacterized protein KIAA2013 Precursor [Source:UniProtKB/Swiss-Prot;Acc:Q8IYS2]	343.815	338.064
AC010086.2	Putative uncharacterized protein FLJ22714 [Source:UniProtKB/Swiss-Prot;Acc:Q9H606]	6.64178	6.81866
CYLC1	Cylicin-1 (Cylicin I)(Multiple-band polypeptide I) [Source:UniProtKB/Swiss-Prot;Acc:P35663]	5.88807	5.76443
AC138028.1	cDNA FLJ40448 fis, clone TESTI2040815 [Source:UniProtKB/TrEMBL;Acc:Q8N7R2]	109.989	88.8253
CYB5D1	Cytochrome b5 domain-containing protein 1 [Source:UniProtKB/Swiss-Prot;Acc:Q6P9G0]	33.1779	37.4216
ZNF442	Zinc finger protein 442 [Source:UniProtKB/Swiss-Prot;Acc:Q9H7R0]	106.035	98.2294
S100A10	Protein S100-A10 (S100 calcium-binding protein A10)(Calpactin-1 light chain)(Calpactin I light chain)(p10 protein)(p11)(Cellular ligand of annexin II) [Source:UniProtKB/Swiss-Prot;Acc:P60903]	10576	10993
SP2	Transcription factor Sp2 [Source:UniProtKB/Swiss-Prot;Acc:Q02086]	8.8681	12.3666
MFI2	Melanotransferrin Precursor (Melanoma-associated antigen p97)(CD228 antigen) [Source:UniProtKB/Swiss-Prot;Acc:P08582]	111.597	83.3251
ZNF429	Zinc finger protein 429 [Source:UniProtKB/Swiss-Prot;Acc:Q86V71]	108.482	295.12
AL512631.11	Putative uncharacterized protein LOC439951 [Source:UniProtKB/Swiss-Prot;Acc:Q8NDZ9]	5.20012
AL354702.7	-	2196.04	3851.67
AL162377.10	-	13.2543	9.81416
RCC1	Regulator of chromosome condensation (Chromosome condensation protein 1)(Cell cycle regulatory protein) [Source:UniProtKB/Swiss-Prot;Acc:P18754]	308.517	364.971
TAS2R40	Taste receptor type 2 member 40 (T2R40)(T2R58)(G-protein coupled receptor 60) [Source:UniProtKB/Swiss-Prot;Acc:P59535]
CTA-246H3.8	-	91.0169	75.945
MAMDC4	Apical endosomal glycoprotein Precursor (MAM domain-containing protein 4) [Source:UniProtKB/Swiss-Prot;Acc:Q6UXC1]	44.9209	41.3427
TMEM78	Transmembrane protein 78 [Source:UniProtKB/Swiss-Prot;Acc:Q5T7P6]
HAS3	Hyaluronan synthase 3 (EC 2.4.1.212)(Hyaluronate synthase 3)(Hyaluronic acid synthase 3)(HA synthase 3) [Source:UniProtKB/Swiss-Prot;Acc:O00219]	41.1205	25.3251
RRAGB	Ras-related GTP-binding protein B (Rag B)(RagB) [Source:UniProtKB/Swiss-Prot;Acc:Q5VZM2]	42.9015	61.081
MKNK1	MAP kinase-interacting serine/threonine-protein kinase 1 (EC 2.7.11.1)(MAP kinase signal-integrating kinase 1)(Mnk1) [Source:UniProtKB/Swiss-Prot;Acc:Q9BUB5]	245.662	365.43
EPN3	Epsin-3 (EPS-15-interacting protein 3) [Source:UniProtKB/Swiss-Prot;Acc:Q9H201]	34.7474	54.0846
THAP3	THAP domain-containing protein 3 [Source:UniProtKB/Swiss-Prot;Acc:Q8WTV1]	109.706	180.535
AL512625.10	-	30.9062	32.0131
AL357093.4	-	24.8987	26.571
AC078953.20	Putative uncharacterized protein pp13439 [Source:UniProtKB/TrEMBL;Acc:Q8WYW5]	42.8757	18.7429
ZNRF3	Zinc/RING finger protein 3 Precursor (RING finger protein 203) [Source:UniProtKB/Swiss-Prot;Acc:Q9ULT6]	44.6492	30.2871
HMGN4	High mobility group nucleosome-binding domain-containing protein 4 (Non-histone chromosomal protein HMG-17-like 3)(Non-histone chromosomal protein) [Source:UniProtKB/Swiss-Prot;Acc:O00479]	565.006	996.044
TAS2R49	Taste receptor type 2 member 49 (T2R49)(T2R56) [Source:UniProtKB/Swiss-Prot;Acc:P59543]	5.51907	13.1369
P2RY8	P2Y purinoceptor 8 (P2Y8) [Source:UniProtKB/Swiss-Prot;Acc:Q86VZ1]	3.17648
WRB	Tryptophan-rich protein (Congenital heart disease 5 protein) [Source:UniProtKB/Swiss-Prot;Acc:O00258]	256.347	695.558
TFDP1	Transcription factor Dp-1 (E2F dimerization partner 1)(DRTF1-polypeptide 1)(DRTF1) [Source:UniProtKB/Swiss-Prot;Acc:Q14186]	2102.95	1646.36
ACSM1	Acyl-coenzyme A synthetase ACSM1, mitochondrial Precursor (EC 6.2.1.2)(Acyl-CoA synthetase medium-chain family member 1)(Middle-chain acyl-CoA synthetase 1)(Butyryl coenzyme A synthetase 1)(Butyrate--CoA ligase 1)(Lipoate-activating enzyme) [Source:UniProtKB/Swiss-Prot;Acc:Q08AH1]	24.0988	22.2007
TTC30B	Tetratricopeptide repeat protein 30B (TPR repeat protein 30B) [Source:UniProtKB/Swiss-Prot;Acc:Q8N4P2]	15.8741	19.4526
AC078819.24	-	4851.64	5531.46
AC141586.2	Putative uncharacterized protein PRO0461 [Source:UniProtKB/Swiss-Prot;Acc:Q9UI25]	11.3482	20.8195
AC004832.3	-	15.1825	21.6799
BBS12	Bardet-Biedl syndrome 12 protein [Source:UniProtKB/Swiss-Prot;Acc:Q6ZW61]	19.3306	21.9293
AP002884.5	Uncharacterized protein ENSP00000381059 [Source:UniProtKB/TrEMBL;Acc:A8MZH4]	58.7284	107.617
GIPC3	PDZ domain-containing protein GIPC3 [Source:UniProtKB/Swiss-Prot;Acc:Q8TF64]
EXDL1	Exonuclease 3'-5' domain-like-containing protein 1 [Source:UniProtKB/Swiss-Prot;Acc:Q8NHP7]
C5orf46	Uncharacterized protein C5orf46 Precursor [Source:UniProtKB/Swiss-Prot;Acc:Q6UWT4]	25.7278	11.5975
MBOAT4	Ghrelin O-acyltransferase (EC 2.3.1.-)(Membrane-bound O-acyltransferase domain-containing protein 4)(O-acyltransferase domain-containing protein 4) [Source:UniProtKB/Swiss-Prot;Acc:Q96T53]
AC146507.2	-	545.933	485.062
GALNTL1	Putative polypeptide N-acetylgalactosaminyltransferase-like protein 1 (EC 2.4.1.41)(Polypeptide GalNAc transferase-like protein 1)(pp-GaNTase-like protein 1)(GalNAc-T-like protein 1)(Protein-UDP acetylgalactosaminyltransferase-like protein 1)(UDP-GalNAc:polypeptide N-acetylgalactosaminyltransferase-like protein 1) [Source:UniProtKB/Swiss-Prot;Acc:Q8N428]	9.97041	5.53
ZNF37A	Zinc finger protein 37A (Zinc finger protein KOX21) [Source:UniProtKB/Swiss-Prot;Acc:P17032]	127.209	223.499
PLEKHC1	Fermitin family homolog 2 (Pleckstrin homology domain-containing family C member 1)(Kindlin-2)(Mitogen-inducible gene 2 protein)(MIG-2) [Source:UniProtKB/Swiss-Prot;Acc:Q96AC1]	520.454	703.339
NRXN3	neurexin 3 isoform 1 precursor [Source:RefSeq peptide;Acc:NP_004787]
CD6	T-cell differentiation antigen CD6 Precursor (T12)(TP120)(CD6 antigen) [Source:UniProtKB/Swiss-Prot;Acc:P30203]	11.8344	15.2846
AC002055.2	similar to RPL23AP7 protein [Source:RefSeq peptide;Acc:NP_982307]	345.811	792.752
AL390719.47	Putative uncharacterized protein ENSP00000384592 Fragment [Source:UniProtKB/TrEMBL;Acc:B5MD37]	100.047	88.4042
AL139415.10	-	3958.68	2291.85
GBP6	Guanylate-binding protein 6 (Guanine nucleotide-binding protein 6)(GTP-binding protein 6)(GBP-6) [Source:UniProtKB/Swiss-Prot;Acc:Q6ZN66]
C3orf71	Uncharacterized protein C3orf71 [Source:UniProtKB/Swiss-Prot;Acc:Q8N7S6]	24.1548	38.2067
NDN	Necdin [Source:UniProtKB/Swiss-Prot;Acc:Q99608]
AL445305.11	-	539.401	741.882
OR5K2	Olfactory receptor 5K2 (Olfactory receptor OR3-9) [Source:UniProtKB/Swiss-Prot;Acc:Q8NHB8]
AL358777.12	-	50.1599	45.0733
C12orf67	Transmembrane protein C12orf67 [Source:UniProtKB/Swiss-Prot;Acc:Q96M19]	54.2478	70.9929
AP000547.1	-	5.06172	6.55007
TMEM26	Transmembrane protein 26 [Source:UniProtKB/Swiss-Prot;Acc:Q6ZUK4]	3.67509	5.30296
NACA2	Nascent polypeptide-associated complex subunit alpha-2 (Nascent polypeptide-associated complex subunit alpha-like)(NAC-alpha-like)(Alpha-NAC-like)(Hom s 2.01) [Source:UniProtKB/Swiss-Prot;Acc:Q9H009]	1106.6	2088.44
FSIP2	Fibrous sheath-interacting protein 2 [Source:UniProtKB/Swiss-Prot;Acc:Q5CZC0]
C19orf34	Putative uncharacterized protein ENSP00000315669 Fragment [Source:UniProtKB/TrEMBL;Acc:B5MD74]	24.751	23.1235
AL450998.19	cDNA FLJ37453 fis, clone BRAWH2010754 [Source:UniProtKB/TrEMBL;Acc:Q8N9F6]
OR6C4	Olfactory receptor 6C4 (Olfactory receptor OR12-10) [Source:UniProtKB/Swiss-Prot;Acc:Q8NGE1]	169.152	148.497
ERBB4	Receptor tyrosine-protein kinase erbB-4 Precursor (EC 2.7.10.1)(p180erbB4)(Tyrosine kinase-type cell surface receptor HER4) [Source:UniProtKB/Swiss-Prot;Acc:Q15303]		6.75004
BEND3	Uncharacterized protein KIAA1553 [Source:UniProtKB/Swiss-Prot;Acc:Q5T5X7]	41.1431	43.8934
AL606514.3	CDNA FLJ25155 fis, clone CBR07976 [Source:UniProtKB/TrEMBL;Acc:Q96LR6]	70.8256	79.4676
C8orf31	Uncharacterized protein C8orf31 [Source:UniProtKB/Swiss-Prot;Acc:Q8N9H6]		5.88597
HMGCS1	Hydroxymethylglutaryl-CoA synthase, cytoplasmic (HMG-CoA synthase)(EC 2.3.3.10)(3-hydroxy-3-methylglutaryl coenzyme A synthase) [Source:UniProtKB/Swiss-Prot;Acc:Q01581]	1177.22	851.681
SLC10A5	Sodium/bile acid cotransporter 5 Precursor (Na(+)/bile acid cotransporter 5)(Solute carrier family 10 member 5) [Source:UniProtKB/Swiss-Prot;Acc:Q5PT55]		8.36003
AC005863.1	Putative uncharacterized protein FLJ45831 [Source:UniProtKB/Swiss-Prot;Acc:Q6ZS49]	21.0566	32.6478
MT1F	Metallothionein-1F (MT-1F)(Metallothionein-IF)(MT-IF) [Source:UniProtKB/Swiss-Prot;Acc:P04733]	428.465	432.456
DEFB119	Beta-defensin 119 Precursor (Defensin, beta 119)(Beta-defensin 19)(DEFB-19)(Beta-defensin 120)(Defensin, beta 120)(Beta-defensin 20)(DEFB-20) [Source:UniProtKB/Swiss-Prot;Acc:Q8N690]
AC008088.8	-	137.263	222.876
DHX57	Putative ATP-dependent RNA helicase DHX57 (EC 3.6.1.-)(DEAH box protein 57) [Source:UniProtKB/Swiss-Prot;Acc:Q6P158]	64.533	41.7888
FCRL3	Fc receptor-like protein 3 Precursor (FcR-like protein 3)(FcRL3)(Fc receptor homolog 3)(FcRH3)(IFGP family protein 3)(hIFGP3)(Immune receptor translocation-associated protein 3)(SH2 domain-containing phosphatase anchor protein 2) [Source:UniProtKB/Swiss-Prot;Acc:Q96P31]	18.9094	20.0498
ETV3	ETS translocation variant 3 (ETS domain transcriptional repressor PE1)(PE-1)(Mitogenic Ets transcriptional suppressor) [Source:UniProtKB/Swiss-Prot;Acc:P41162]	79.2144	83.4103
PLEKHB2	Pleckstrin homology domain-containing family B member 2 (Evectin-2) [Source:UniProtKB/Swiss-Prot;Acc:Q96CS7]	699.829	872.302
ZMIZ1	Zinc finger MIZ domain-containing protein 1 (Retinoic acid-induced protein 17)(PIAS-like protein Zimp10) [Source:UniProtKB/Swiss-Prot;Acc:Q9ULJ6]	30.7885	24.394
GARNL3	GTPase-activating Rap/Ran-GAP domain-like protein 3 [Source:UniProtKB/Swiss-Prot;Acc:Q5VVW2]	25.6001	13.5881
AP001007.5	-	397.013	281.95
IL4I1	L-amino-acid oxidase Precursor (LAAO)(LAO)(EC 1.4.3.2)(Interleukin-4-induced protein 1)(IL4-induced protein 1)(Protein Fig-1)(hFIG1) [Source:UniProtKB/Swiss-Prot;Acc:Q96RQ9]	4.68111	6.32486
IGLV2-11	Immunoglobulin Lambda light chain V gene segment [Source:IMGT/GENE-DB;Acc:IGLV2-11]	2.8741	4.91115
RPE	Ribulose-phosphate 3-epimerase (EC 5.1.3.1)(Ribulose-5-phosphate-3-epimerase) [Source:UniProtKB/Swiss-Prot;Acc:Q96AT9]	271.197	328.035
NEK5	Serine/threonine-protein kinase Nek5 (EC 2.7.11.1)(NimA-related protein kinase 5) [Source:UniProtKB/Swiss-Prot;Acc:Q6P3R8]
AC073468.9	Importin subunit alpha-8 (Karyopherin subunit alpha-7) [Source:UniProtKB/Swiss-Prot;Acc:A9QM74]		5.02347
BRI3BP	BRI3-binding protein (I3-binding protein)(Cervical cancer 1 proto-oncogene-binding protein KG19)(HCCR-1) [Source:UniProtKB/Swiss-Prot;Acc:Q8WY22]	110.369	229.677
MASP2	Mannan-binding lectin serine protease 2 Precursor (EC 3.4.21.104)(Mannose-binding protein-associated serine protease 2)(MASP-2)(MBL-associated serine protease 2) [Contains Mannan-binding lectin serine protease 2 A chain;Mannan-binding lectin serine protease 2 B chain] [Source:UniProtKB/Swiss-Prot;Acc:O00187]	4.67509	5.00061
ITGAL	Integrin alpha-L Precursor (Leukocyte adhesion glycoprotein LFA-1 alpha chain)(LFA-1A)(Leukocyte function-associated molecule 1 alpha chain)(CD11 antigen-like family member A)(CD11a antigen) [Source:UniProtKB/Swiss-Prot;Acc:P20701]	56.4191	53.324
FAM148A	Nuclear-localized factor 1 (Protein FAM148A) [Source:UniProtKB/Swiss-Prot;Acc:Q8NCU7]	3.84036
SPDYC	Speedy protein C (Rapid inducer of G2/M progression in oocytes C)(RINGO C)(hSpy/Ringo C) [Source:UniProtKB/Swiss-Prot;Acc:Q5MJ68]	12.9659	12.7732
CLEC6A	C-type lectin domain family 6 member A (Dendritic cell-associated lectin 2)(DC-associated C-type lectin 2)(Dectin-2)(C-type lectin superfamily member 10) [Source:UniProtKB/Swiss-Prot;Acc:Q6EIG7]		5.21728
ADARB1	Double-stranded RNA-specific editase 1 (EC 3.5.-.-)(dsRNA adenosine deaminase)(RNA-editing deaminase 1)(RNA-editing enzyme 1) [Source:UniProtKB/Swiss-Prot;Acc:P78563]	68.3869	60.1657
PSG2	Pregnancy-specific beta-1-glycoprotein 2 Precursor (PSBG-2)(Pregnancy-specific beta-1 glycoprotein E)(PS-beta-E) [Source:UniProtKB/Swiss-Prot;Acc:P11465]	183.339	166.17
ZNF674	Zinc finger protein 674 [Source:UniProtKB/Swiss-Prot;Acc:Q2M3X9]	61.3529	219.76
ISY1	Pre-mRNA-splicing factor ISY1 homolog [Source:UniProtKB/Swiss-Prot;Acc:Q9ULR0]	464.49	743.789
C11orf30	Protein EMSY [Source:UniProtKB/Swiss-Prot;Acc:Q7Z589]	168.096	274.928
RABGEF1	RAB guanine nucleotide exchange factor (GEF) 1 [Source:RefSeq peptide;Acc:NP_055319]	640.512	1351.33
LRRC31	Leucine-rich repeat-containing protein 31 [Source:UniProtKB/Swiss-Prot;Acc:Q6UY01]
DAP	Death-associated protein 1 (DAP-1) [Source:UniProtKB/Swiss-Prot;Acc:P51397]	911.392	479.642
LMBR1	Limb region 1 protein homolog (Differentiation-related gene 14 protein) [Source:UniProtKB/Swiss-Prot;Acc:Q8WVP7]	89.1701	77.5901
ANKHD1	Eukaryotic translation initiation factor 4E-binding protein 3 (eIF4E-binding protein 3)(4E-BP3) [Source:UniProtKB/Swiss-Prot;Acc:O60516]	366.426	306.307
BEST3	Bestrophin-3 (Vitelliform macular dystrophy 2-like protein 3) [Source:UniProtKB/Swiss-Prot;Acc:Q8N1M1]	2.92696
CCNK	Cyclin-K [Source:UniProtKB/Swiss-Prot;Acc:O75909]	35.2742	20.3678
KIAA1411	Protein FAM135A [Source:UniProtKB/Swiss-Prot;Acc:Q9P2D6]	31.2552	8.70194
POM121	nuclear pore membrane protein 121 [Source:RefSeq peptide;Acc:NP_742017]	51.3389	41.2363
OR6C6	Olfactory receptor 6C6 [Source:UniProtKB/Swiss-Prot;Acc:A6NF89]
ATL3	Atlastin-3 [Source:UniProtKB/Swiss-Prot;Acc:Q6DD88]	264.316	436.76
CRELD2	Cysteine-rich with EGF-like domain protein 2 Precursor [Source:UniProtKB/Swiss-Prot;Acc:Q6UXH1]	715.373	789.423
RP11-312J18.3	-	14604.2	15646.3
APOBEC3C	Probable DNA dC->dU-editing enzyme APOBEC-3C (EC 3.5.4.-)(APOBEC1-like)(Phorbolin I protein) [Source:UniProtKB/Swiss-Prot;Acc:Q9NRW3]	290.438	509.96
AL109748.2	-	5.45243	7.49634
OR5B17	Olfactory receptor 5B17 (Olfactory receptor OR11-237) [Source:UniProtKB/Swiss-Prot;Acc:Q8NGF7]
OR5L2	Olfactory receptor 5L2 (Olfactory receptor OR11-153)(HTPCRX16) [Source:UniProtKB/Swiss-Prot;Acc:Q8NGL0]	7.15522	13.45
TXNDC5	Protein Muted homolog [Source:UniProtKB/Swiss-Prot;Acc:Q8TDH9]	130.994	161.549
[truncated: 25,458 more rows]
